# Supplementary material for: 2-(3-Nitro­phen­yl)-4-oxo-4-phenyl­butane­nitrile
Source: Acta Crystallogr Sect E Struct Rep Online. 2011 Jun 11;67(Pt 7):o1610. doi: 10.1107/S1600536811021052 (PMC3151887; doi:10.1107/S1600536811021052)
Supplement: Supplementary file 1 [file e-67-o1610-sup1.cif]

##############################################################################
#                                                                            #
# This CIF contains the data in a paper accepted for publication in          #
# Acta Crystallographica Section E. It conforms to the requirements of       #
# Notes for Authors for Acta Crystallographica Section E, and has been       #
# peer reviewed under the auspices of the IUCr Commission on Journals.       #
#                                                                            #
# Full details of the Crystallographic Information File format               #
# are given in the paper "The Crystallographic Information File (CIF):       #
# a New Standard Archive File for Crystallography" by S. R. Hall, F. H.      #
# Allen and I. D. Brown [Acta Cryst. (1991), A47, 655-685].                  #
#                                                                            #
# The current version of the core CIF dictionary is obtainable from          #
# ftp://ftp.iucr.org/pub/cif_core.dic.                                       #
#                                                                            #
# Software is freely available for graphical display of the structure(s)     #
# in this CIF. For information consult the CIF software page                 #
# http://www.iucr.org/resources/cif/software.                                #
#                                                                            #
# This file may be used for bona fide research purposes within the           #
# scientific community so long as proper attribution is given to the journal # 
# article from which it was obtained.                                        #
#                                                                            #
##############################################################################
data_I
_audit_creation_method     SHELXL-97
_chemical_name_systematic
;
2-(3-Nitrophenyl)-4-oxo-4-phenylbutanenitrile
;
_chemical_name_common     ?
_chemical_formula_moiety     'C16 H12 N2 O3'
_chemical_formula_sum     'C16 H12 N2 O3'
_chemical_formula_iupac     'C16 H12 N2 O3'
_chemical_formula_weight     280.28
_chemical_melting_point     ?
_symmetry_cell_setting     orthorhombic
_symmetry_space_group_name_H-M     'P b c a'
_symmetry_space_group_name_Hall     '-P 2ac 2ab'
loop_
    _symmetry_equiv_pos_as_xyz
    'x, y, z'
    '-x+1/2, -y, z+1/2'
    '-x, y+1/2, -z+1/2'
    'x+1/2, -y+1/2, -z'
    '-x, -y, -z'
    'x-1/2, y, -z-1/2'
    'x, -y-1/2, z-1/2'
    '-x-1/2, y-1/2, z'
_cell_length_a     10.105(9)
_cell_length_b     8.485(8)
_cell_length_c     31.37(3)
_cell_angle_alpha     90.00
_cell_angle_beta     90.00
_cell_angle_gamma     90.00
_cell_volume     2690(4)
_cell_formula_units_Z     8
_cell_measurement_reflns_used     1926
_cell_measurement_theta_min     2.60
_cell_measurement_theta_max     24.77
_cell_measurement_temperature     296(2)
_exptl_crystal_description     block
_exptl_crystal_colour     colourless
_exptl_crystal_size_max     0.28
_exptl_crystal_size_mid     0.25
_exptl_crystal_size_min     0.24
_exptl_crystal_density_diffrn     1.384
_exptl_crystal_density_meas     ?
_exptl_crystal_density_method     'not measured'
_exptl_crystal_F_000     1168
_exptl_absorpt_coefficient_mu     0.098
_exptl_absorpt_correction_type     multi-scan
_exptl_absorpt_process_details     '(SADABS; Bruker, 2009)'
_exptl_absorpt_correction_T_min     0.9732
_exptl_absorpt_correction_T_max     0.9770
_exptl_special_details
;
;
_diffrn_ambient_temperature     296(2)
_diffrn_radiation_type     MoK\a
_diffrn_radiation_wavelength     0.71073
_diffrn_radiation_source     'fine-focus sealed tube'
_diffrn_radiation_monochromator     graphite
_diffrn_measurement_device_type     'Bruker APEXII CCD'
_diffrn_measurement_method     '\f and \w'
_diffrn_detector_area_resol_mean     ?
_diffrn_reflns_number     11482
_diffrn_reflns_av_R_equivalents     0.0641
_diffrn_reflns_av_sigmaI/netI     0.0534
_diffrn_reflns_theta_min     2.60
_diffrn_reflns_theta_max     25.50
_diffrn_reflns_theta_full     25.50
_diffrn_measured_fraction_theta_max     0.989
_diffrn_measured_fraction_theta_full     0.989
_diffrn_reflns_limit_h_min     -11
_diffrn_reflns_limit_h_max     9
_diffrn_reflns_limit_k_min     -10
_diffrn_reflns_limit_k_max     10
_diffrn_reflns_limit_l_min     -36
_diffrn_reflns_limit_l_max     38
_refine_special_details
;
;
_reflns_number_total     2470
_reflns_number_gt     1541
_reflns_threshold_expression     I>2\s(I)
_refine_ls_structure_factor_coef     Fsqd
_refine_ls_matrix_type     full
_refine_ls_R_factor_all     0.0900
_refine_ls_R_factor_gt     0.0498
_refine_ls_wR_factor_gt     0.1048
_refine_ls_wR_factor_ref     0.1218
_refine_ls_goodness_of_fit_ref     1.027
_refine_ls_restrained_S_all     1.027
_refine_ls_number_reflns     2470
_refine_ls_number_parameters     191
_refine_ls_number_restraints     0
_refine_ls_number_constraints     0
_refine_ls_hydrogen_treatment     constr
_refine_ls_weighting_scheme     calc
_refine_ls_weighting_details
         'calc w=1/[\s^2^(Fo^2^)+(0.0432P)^2^+0.5508P] where P=(Fo^2^+2Fc^2^)/3'
_atom_sites_solution_hydrogens     geom
_atom_sites_solution_primary     direct
_atom_sites_solution_secondary     difmap
_refine_ls_shift/su_max     0.000
_refine_ls_shift/su_mean     0.000
_refine_diff_density_max     0.144
_refine_diff_density_min     -0.211
_refine_ls_extinction_method     'SHELXL97 (Sheldrick, 2008)'
_refine_ls_extinction_coef     0.0057(9)
_refine_ls_extinction_expression
                                  'Fc^*^=kFc[1+0.001xFc^2^\l^3^/sin(2\q)]^-1/4^'
loop_
    _atom_type_symbol
    _atom_type_description
    _atom_type_scat_dispersion_real
    _atom_type_scat_dispersion_imag
    _atom_type_scat_source
    'C' 'C' 0.0033 0.0016
                         'International Tables Vol C Tables 4.2.6.8 and 6.1.1.4'
    'H' 'H' 0.0000 0.0000
                         'International Tables Vol C Tables 4.2.6.8 and 6.1.1.4'
    'N' 'N' 0.0061 0.0033
                         'International Tables Vol C Tables 4.2.6.8 and 6.1.1.4'
    'O' 'O' 0.0106 0.0060
                         'International Tables Vol C Tables 4.2.6.8 and 6.1.1.4'
_computing_data_collection     'APEX2 (Bruker, 2009)'
_computing_cell_refinement     'SAINT (Bruker, 2009)'
_computing_data_reduction     'SAINT (Bruker, 2009)'
_computing_structure_solution     'SHELXS97 (Sheldrick, 2008)'
_computing_structure_refinement     'SHELXL97 (Sheldrick, 2008)'
_computing_molecular_graphics     'SHELXTL (Sheldrick, 2008)'
_computing_publication_material     'SHELXTL (Sheldrick, 2008)'
loop_
    _atom_site_type_symbol
    _atom_site_label
    _atom_site_fract_x
    _atom_site_fract_y
    _atom_site_fract_z
    _atom_site_U_iso_or_equiv
    _atom_site_adp_type
    _atom_site_calc_flag
    _atom_site_refinement_flags
    _atom_site_occupancy
    _atom_site_symmetry_multiplicity
    _atom_site_disorder_assembly
    _atom_site_disorder_group
    C C1 0.9659(2) 0.7730(3) 0.76158(8) 0.0531(7) Uani d . 1 1 . .
    H H1 1.0233 0.8327 0.7449 0.064 Uiso calc R 1 1 . .
    C C2 0.9790(3) 0.7738(3) 0.80556(8) 0.0600(7) Uani d . 1 1 . .
    H H2 1.0458 0.8331 0.8182 0.072 Uiso calc R 1 1 . .
    C C3 0.8944(3) 0.6881(3) 0.83050(8) 0.0611(8) Uani d . 1 1 . .
    H H3 0.9030 0.6898 0.8600 0.073 Uiso calc R 1 1 . .
    C C4 0.7968(3) 0.5993(3) 0.81171(8) 0.0612(8) Uani d . 1 1 . .
    H H4 0.7392 0.5406 0.8286 0.073 Uiso calc R 1 1 . .
    C C5 0.7838(2) 0.5969(3) 0.76813(8) 0.0529(7) Uani d . 1 1 . .
    H H5 0.7177 0.5359 0.7558 0.063 Uiso calc R 1 1 . .
    C C6 0.8680(2) 0.6842(2) 0.74222(7) 0.0431(6) Uani d . 1 1 . .
    C C7 0.8505(3) 0.6785(3) 0.69527(7) 0.0462(6) Uani d . 1 1 . .
    C C8 0.9342(2) 0.7828(3) 0.66743(7) 0.0472(6) Uani d . 1 1 . .
    H H8A 1.0267 0.7642 0.6740 0.057 Uiso calc R 1 1 . .
    H H8B 0.9148 0.8919 0.6741 0.057 Uiso calc R 1 1 . .
    C C9 0.9127(2) 0.7566(3) 0.61978(7) 0.0470(6) Uani d . 1 1 . .
    H H9 0.8180 0.7682 0.6139 0.056 Uiso calc R 1 1 . .
    C C10 0.9863(2) 0.8761(2) 0.59265(6) 0.0411(6) Uani d . 1 1 . .
    C C11 1.1213(3) 0.8670(3) 0.58598(7) 0.0505(6) Uani d . 1 1 . .
    H H11 1.1692 0.7857 0.5985 0.061 Uiso calc R 1 1 . .
    C C12 1.1858(3) 0.9763(3) 0.56111(8) 0.0555(7) Uani d . 1 1 . .
    H H12 1.2767 0.9683 0.5570 0.067 Uiso calc R 1 1 . .
    C C13 1.1164(3) 1.0971(3) 0.54237(7) 0.0512(7) Uani d . 1 1 . .
    H H13 1.1588 1.1705 0.5251 0.061 Uiso calc R 1 1 . .
    C C14 0.9831(3) 1.1064(2) 0.54980(6) 0.0408(6) Uani d . 1 1 . .
    C C15 0.9168(2) 0.9985(2) 0.57425(6) 0.0425(6) Uani d . 1 1 . .
    H H15 0.8260 1.0075 0.5784 0.051 Uiso calc R 1 1 . .
    C C16 0.9514(3) 0.5952(3) 0.60812(7) 0.0543(7) Uani d . 1 1 . .
    N N1 0.9820(3) 0.4705(3) 0.60021(7) 0.0789(8) Uani d . 1 1 . .
    N N2 0.9061(3) 1.2315(2) 0.52900(6) 0.0551(6) Uani d . 1 1 . .
    O O1 0.77009(19) 0.5898(2) 0.67920(5) 0.0685(6) Uani d . 1 1 . .
    O O2 0.7895(2) 1.2441(2) 0.53819(6) 0.0762(6) Uani d . 1 1 . .
    O O3 0.9621(2) 1.3169(2) 0.50346(6) 0.0822(7) Uani d . 1 1 . .
loop_
    _atom_site_aniso_label
    _atom_site_aniso_U_11
    _atom_site_aniso_U_22
    _atom_site_aniso_U_33
    _atom_site_aniso_U_12
    _atom_site_aniso_U_13
    _atom_site_aniso_U_23
    C1 0.0547(19) 0.0492(15) 0.0554(16) -0.0029(13) 0.0082(13) -0.0014(11)
    C2 0.063(2) 0.0625(17) 0.0547(16) 0.0048(15) -0.0027(14) -0.0084(13)
    C3 0.075(2) 0.0583(16) 0.0504(15) 0.0120(16) 0.0040(15) 0.0060(13)
    C4 0.068(2) 0.0549(16) 0.0612(17) 0.0003(15) 0.0160(15) 0.0127(13)
    C5 0.0537(18) 0.0455(14) 0.0595(16) -0.0052(13) 0.0064(13) 0.0021(11)
    C6 0.0445(15) 0.0328(11) 0.0520(14) 0.0030(11) 0.0029(12) -0.0005(10)
    C7 0.0465(17) 0.0381(12) 0.0539(14) 0.0004(12) 0.0034(12) -0.0021(11)
    C8 0.0552(17) 0.0396(13) 0.0469(13) -0.0003(12) 0.0044(12) -0.0019(10)
    C9 0.0488(16) 0.0423(13) 0.0498(14) 0.0000(12) -0.0024(12) 0.0033(11)
    C10 0.0458(16) 0.0380(13) 0.0396(12) 0.0008(12) -0.0016(11) -0.0032(9)
    C11 0.0514(18) 0.0459(14) 0.0541(14) 0.0061(13) -0.0062(13) -0.0009(11)
    C12 0.0466(17) 0.0611(17) 0.0588(15) -0.0019(14) 0.0072(13) -0.0091(13)
    C13 0.065(2) 0.0471(15) 0.0418(13) -0.0128(14) 0.0069(13) -0.0057(11)
    C14 0.0525(18) 0.0373(13) 0.0327(11) -0.0009(12) -0.0002(11) -0.0023(9)
    C15 0.0462(15) 0.0418(13) 0.0395(12) 0.0016(12) 0.0023(11) -0.0047(10)
    C16 0.076(2) 0.0431(14) 0.0434(13) -0.0050(14) 0.0011(13) 0.0012(11)
    N1 0.130(2) 0.0490(14) 0.0580(13) 0.0020(15) 0.0080(14) -0.0041(11)
    N2 0.0806(19) 0.0456(13) 0.0390(11) 0.0003(13) -0.0050(12) 0.0016(9)
    O1 0.0680(14) 0.0775(13) 0.0598(11) -0.0274(11) 0.0011(10) -0.0029(10)
    O2 0.0735(16) 0.0810(14) 0.0740(13) 0.0222(12) -0.0015(12) 0.0186(10)
    O3 0.1196(19) 0.0640(12) 0.0631(12) -0.0041(12) 0.0080(12) 0.0230(10)
_geom_special_details
;
;
loop_
    _geom_bond_atom_site_label_1
    _geom_bond_atom_site_label_2
    _geom_bond_site_symmetry_2
    _geom_bond_distance
    _geom_bond_publ_flag
    C1 C6 . 1.384(3) ?
    C1 C2 . 1.386(4) ?
    C1 H1 . 0.9300 ?
    C2 C3 . 1.368(4) ?
    C2 H2 . 0.9300 ?
    C3 C4 . 1.374(4) ?
    C3 H3 . 0.9300 ?
    C4 C5 . 1.374(4) ?
    C4 H4 . 0.9300 ?
    C5 C6 . 1.390(3) ?
    C5 H5 . 0.9300 ?
    C6 C7 . 1.484(3) ?
    C7 O1 . 1.217(3) ?
    C7 C8 . 1.504(3) ?
    C8 C9 . 1.527(3) ?
    C8 H8A . 0.9700 ?
    C8 H8B . 0.9700 ?
    C9 C16 . 1.470(4) ?
    C9 C10 . 1.518(3) ?
    C9 H9 . 0.9800 ?
    C10 C15 . 1.380(3) ?
    C10 C11 . 1.381(3) ?
    C11 C12 . 1.376(3) ?
    C11 H11 . 0.9300 ?
    C12 C13 . 1.374(3) ?
    C12 H12 . 0.9300 ?
    C13 C14 . 1.369(4) ?
    C13 H13 . 0.9300 ?
    C14 C15 . 1.370(3) ?
    C14 N2 . 1.469(3) ?
    C15 H15 . 0.9300 ?
    C16 N1 . 1.130(3) ?
    N2 O2 . 1.218(3) ?
    N2 O3 . 1.219(3) ?
loop_
    _geom_angle_atom_site_label_1
    _geom_angle_atom_site_label_2
    _geom_angle_atom_site_label_3
    _geom_angle_site_symmetry_1
    _geom_angle_site_symmetry_3
    _geom_angle
    _geom_angle_publ_flag
    C6 C1 C2 . . 120.5(2) ?
    C6 C1 H1 . . 119.7 ?
    C2 C1 H1 . . 119.7 ?
    C3 C2 C1 . . 120.4(3) ?
    C3 C2 H2 . . 119.8 ?
    C1 C2 H2 . . 119.8 ?
    C2 C3 C4 . . 119.7(3) ?
    C2 C3 H3 . . 120.2 ?
    C4 C3 H3 . . 120.2 ?
    C3 C4 C5 . . 120.2(3) ?
    C3 C4 H4 . . 119.9 ?
    C5 C4 H4 . . 119.9 ?
    C4 C5 C6 . . 121.1(2) ?
    C4 C5 H5 . . 119.5 ?
    C6 C5 H5 . . 119.5 ?
    C1 C6 C5 . . 118.1(2) ?
    C1 C6 C7 . . 122.6(2) ?
    C5 C6 C7 . . 119.3(2) ?
    O1 C7 C6 . . 120.7(2) ?
    O1 C7 C8 . . 119.9(2) ?
    C6 C7 C8 . . 119.3(2) ?
    C7 C8 C9 . . 113.8(2) ?
    C7 C8 H8A . . 108.8 ?
    C9 C8 H8A . . 108.8 ?
    C7 C8 H8B . . 108.8 ?
    C9 C8 H8B . . 108.8 ?
    H8A C8 H8B . . 107.7 ?
    C16 C9 C10 . . 110.6(2) ?
    C16 C9 C8 . . 109.97(19) ?
    C10 C9 C8 . . 112.46(19) ?
    C16 C9 H9 . . 107.9 ?
    C10 C9 H9 . . 107.9 ?
    C8 C9 H9 . . 107.9 ?
    C15 C10 C11 . . 118.8(2) ?
    C15 C10 C9 . . 119.2(2) ?
    C11 C10 C9 . . 122.1(2) ?
    C12 C11 C10 . . 121.0(2) ?
    C12 C11 H11 . . 119.5 ?
    C10 C11 H11 . . 119.5 ?
    C13 C12 C11 . . 120.3(3) ?
    C13 C12 H12 . . 119.9 ?
    C11 C12 H12 . . 119.9 ?
    C14 C13 C12 . . 118.2(2) ?
    C14 C13 H13 . . 120.9 ?
    C12 C13 H13 . . 120.9 ?
    C13 C14 C15 . . 122.5(2) ?
    C13 C14 N2 . . 119.1(2) ?
    C15 C14 N2 . . 118.2(2) ?
    C14 C15 C10 . . 119.2(2) ?
    C14 C15 H15 . . 120.4 ?
    C10 C15 H15 . . 120.4 ?
    N1 C16 C9 . . 178.2(3) ?
    O2 N2 O3 . . 123.5(2) ?
    O2 N2 C14 . . 118.1(2) ?
    O3 N2 C14 . . 118.4(3) ?
loop_
    _geom_torsion_atom_site_label_1
    _geom_torsion_atom_site_label_2
    _geom_torsion_atom_site_label_3
    _geom_torsion_atom_site_label_4
    _geom_torsion_site_symmetry_1
    _geom_torsion_site_symmetry_2
    _geom_torsion_site_symmetry_3
    _geom_torsion_site_symmetry_4
    _geom_torsion
    _geom_torsion_publ_flag
    C6 C1 C2 C3 . . . . -0.7(4) ?
    C1 C2 C3 C4 . . . . 0.7(4) ?
    C2 C3 C4 C5 . . . . -0.2(4) ?
    C3 C4 C5 C6 . . . . -0.4(4) ?
    C2 C1 C6 C5 . . . . 0.2(3) ?
    C2 C1 C6 C7 . . . . -179.5(2) ?
    C4 C5 C6 C1 . . . . 0.4(4) ?
    C4 C5 C6 C7 . . . . -179.9(2) ?
    C1 C6 C7 O1 . . . . 174.3(2) ?
    C5 C6 C7 O1 . . . . -5.4(3) ?
    C1 C6 C7 C8 . . . . -5.2(3) ?
    C5 C6 C7 C8 . . . . 175.1(2) ?
    O1 C7 C8 C9 . . . . -3.5(3) ?
    C6 C7 C8 C9 . . . . 176.0(2) ?
    C7 C8 C9 C16 . . . . -62.9(3) ?
    C7 C8 C9 C10 . . . . 173.33(19) ?
    C16 C9 C10 C15 . . . . 133.2(2) ?
    C8 C9 C10 C15 . . . . -103.3(2) ?
    C16 C9 C10 C11 . . . . -47.2(3) ?
    C8 C9 C10 C11 . . . . 76.2(3) ?
    C15 C10 C11 C12 . . . . -0.7(3) ?
    C9 C10 C11 C12 . . . . 179.7(2) ?
    C10 C11 C12 C13 . . . . 0.0(4) ?
    C11 C12 C13 C14 . . . . 1.1(3) ?
    C12 C13 C14 C15 . . . . -1.5(3) ?
    C12 C13 C14 N2 . . . . -178.05(19) ?
    C13 C14 C15 C10 . . . . 0.7(3) ?
    N2 C14 C15 C10 . . . . 177.34(18) ?
    C11 C10 C15 C14 . . . . 0.4(3) ?
    C9 C10 C15 C14 . . . . 179.96(19) ?
    C13 C14 N2 O2 . . . . -175.3(2) ?
    C15 C14 N2 O2 . . . . 8.0(3) ?
    C13 C14 N2 O3 . . . . 4.9(3) ?
    C15 C14 N2 O3 . . . . -171.9(2) ?
_iucr_refine_instructions_details
;
TITL Pbca in Pbca
CELL 0.71073  10.1047   8.4848  31.3722  90.000  90.000  90.000
ZERR   8.00   0.0092   0.0079   0.0293   0.000   0.000   0.000
LATT 1
SYMM 0.5-X, -Y, 0.5+Z
SYMM -X, 0.5+Y, 0.5-Z
SYMM 0.5+X, 0.5-Y, -Z
SFAC C  H  N  O
UNIT 128  96  16  24
OMIT -3 51
L.S. 20
EXTI 0.005699
ACTA
BOND $H
FMAP 2
PLAN 20
HTAB
CONF
SIZE 0.28 0.25 0.24
WGHT   0.043200   0.000000
FVAR 0.160930
TEMP 23.000
MOLE 1
C1     1   0.965877   0.773042   0.761580  11.000000   0.054680 =
           0.049170   0.055380  -0.001390   0.008170  -0.002940
AFIX 43
H1     2   1.023293   0.832672   0.744946  11.000000  -1.200000
AFIX 0
C2     1   0.979019   0.773844   0.805555  11.000000   0.062950 =
           0.062460   0.054660  -0.008390  -0.002740   0.004790
AFIX 43
H2     2   1.045775   0.833081   0.818196  11.000000  -1.200000
AFIX 0
C3     1   0.894445   0.688074   0.830498  11.000000   0.074650 =
           0.058280   0.050440   0.005970   0.003950   0.011970
AFIX 43
H3     2   0.903014   0.689843   0.860009  11.000000  -1.200000
AFIX 0
C4     1   0.796767   0.599297   0.811712  11.000000   0.067630 =
           0.054900   0.061200   0.012650   0.016030   0.000270
AFIX 43
H4     2   0.739247   0.540647   0.828562  11.000000  -1.200000
AFIX 0
C5     1   0.783821   0.596912   0.768126  11.000000   0.053710 =
           0.045500   0.059450   0.002130   0.006380  -0.005190
AFIX 43
H5     2   0.717693   0.535923   0.755755  11.000000  -1.200000
AFIX 0
C6     1   0.867959   0.684180   0.742223  11.000000   0.044500 =
           0.032790   0.052030  -0.000510   0.002910   0.002970
C7     1   0.850473   0.678464   0.695267  11.000000   0.046490 =
           0.038140   0.053910  -0.002090   0.003380   0.000450
C8     1   0.934198   0.782768   0.667434  11.000000   0.055220 =
           0.039580   0.046890  -0.001940   0.004440  -0.000290
AFIX 23
H8A    2   1.026673   0.764208   0.674040  11.000000  -1.200000
H8B    2   0.914774   0.891949   0.674136  11.000000  -1.200000
AFIX 0
C9     1   0.912740   0.756596   0.619778  11.000000   0.048820 =
           0.042270   0.049770   0.003300  -0.002440  -0.000020
AFIX 13
H9     2   0.817961   0.768236   0.613948  11.000000  -1.200000
AFIX 0
C10    1   0.986350   0.876100   0.592653  11.000000   0.045780 =
           0.038000   0.039570  -0.003210  -0.001550   0.000850
C11    1   1.121263   0.866970   0.585977  11.000000   0.051380 =
           0.045910   0.054120  -0.000900  -0.006150   0.006060
AFIX 43
H11    2   1.169249   0.785672   0.598485  11.000000  -1.200000
AFIX 0
C12    1   1.185759   0.976263   0.561114  11.000000   0.046640 =
           0.061060   0.058830  -0.009060   0.007200  -0.001920
AFIX 43
H12    2   1.276651   0.968324   0.556978  11.000000  -1.200000
AFIX 0
C13    1   1.116385   1.097116   0.542367  11.000000   0.064820 =
           0.047090   0.041770  -0.005680   0.006850  -0.012760
AFIX 43
H13    2   1.158804   1.170547   0.525114  11.000000  -1.200000
AFIX 0
C14    1   0.983084   1.106418   0.549795  11.000000   0.052520 =
           0.037330   0.032650  -0.002300  -0.000190  -0.000920
C15    1   0.916821   0.998451   0.574251  11.000000   0.046190 =
           0.041760   0.039500  -0.004650   0.002320   0.001550
AFIX 43
H15    2   0.826010   1.007491   0.578407  11.000000  -1.200000
AFIX 0
C16    1   0.951358   0.595213   0.608115  11.000000   0.076300 =
           0.043090   0.043360   0.001190   0.001100  -0.004990
N1     3   0.982023   0.470500   0.600214  11.000000   0.129760 =
           0.049000   0.058030  -0.004100   0.007990   0.001990
N2     3   0.906095   1.231550   0.528999  11.000000   0.080590 =
           0.045650   0.038950   0.001600  -0.005050   0.000270
O1     4   0.770087   0.589757   0.679200  11.000000   0.067980 =
           0.077530   0.059850  -0.002910   0.001110  -0.027410
O2     4   0.789471   1.244108   0.538192  11.000000   0.073520 =
           0.080970   0.073970   0.018650  -0.001540   0.022150
O3     4   0.962089   1.316917   0.503462  11.000000   0.119630 =
           0.063970   0.063070   0.022990   0.008000  -0.004060
HKLF 4
END
Q1     1   0.954600   0.939800   0.766900  11.000000   0.050000 0.140000
Q2     1   0.937800   1.129700   0.537900  11.000000   0.050000 0.140000
Q3     1   0.880000   0.768200   0.758400  11.000000   0.050000 0.140000
Q4     1   1.212000   1.218300   0.530700  11.000000   0.050000 0.140000
Q5     1   0.853400   1.290800   0.466500  11.000000   0.050000 0.140000
Q6     1   0.939500   0.682100   0.614200  11.000000   0.050000 0.130000
Q7     1   0.839300   0.586000   0.688900  11.000000   0.050000 0.130000
Q8     1   0.933200   0.913400   0.578300  11.000000   0.050000 0.130000
Q9     1   1.136200   0.721000   0.578700  11.000000   0.050000 0.130000
Q10    1   1.159000   0.637200   0.592300  11.000000   0.050000 0.130000
Q11    1   0.769100   0.689400   0.688800  11.000000   0.050000 0.120000
Q12    1   0.806200   0.691800   0.747700  11.000000   0.050000 0.120000
Q13    1   0.998200   0.932900   0.806400  11.000000   0.050000 0.120000
Q14    1   0.977100   0.354100   0.582700  11.000000   0.050000 0.120000
Q15    1   0.872100   0.594900   0.730400  11.000000   0.050000 0.120000
Q16    1   1.117800   0.657300   0.619700  11.000000   0.050000 0.120000
Q17    1   0.951100   0.683400   0.814300  11.000000   0.050000 0.120000
Q18    1   1.337500   0.992700   0.541800  11.000000   0.050000 0.120000
Q19    1   0.976100   0.058800   0.678900  11.000000   0.050000 0.120000
Q20    1   0.629200   0.401400   0.748000  11.000000   0.050000 0.120000
HKLF 4
REM  Pbca in Pbca
REM R1=  0.0498 for   1541 Fo > 4sig(Fo)  and  0.0900 for all   2470 data
REM    191 parameters refined using      0 restraints
;
data_global
_journal_date_recd_electronic     2011-05-05
_journal_date_accepted     2011-06-01
_journal_name_full     'Acta Crystallographica, Section E'
_journal_year     2011
_journal_volume     67
_journal_issue      7
_journal_page_first     o1610
_journal_page_last     o1610
_journal_paper_category     QO
_journal_coeditor_code     BH2356
_publ_contact_author_name     'Jingya Yang'
_publ_contact_author_address
;
Key Laboratory of Eco-Environment-Related Polymer Materials,
Ministry of Education, Key Laboratory of Polymer Materials of Gansu Province,
College of Chemistry and Chemical Engineering, Northwest Normal University,
Lanzhou 730070, People's Republic of China
;
_publ_contact_author_email     yangjy@nwnu.edu.cn
_publ_contact_author_fax       0E*****
_publ_contact_author_phone       0E*****
_publ_section_title
;
2-(3-Nitrophenyl)-4-oxo-4-phenylbutanenitrile
;
loop_
    _publ_author_name
    _publ_author_footnote
    _publ_author_address
    "Yang, Jingya" .
;
Key Laboratory of Eco-Environment-Related Polymer Materials
Ministry of Education
Key Laboratory of Polymer Materials of Gansu Province
College of Chemistry and Chemical Engineering
Northwest Normal University
Lanzhou 730070
People's Republic of China
;
    "Zhou, Hongyan" .
;
College of Science
Gansu Agricultural University
Lanzhou 730070
People's Republic of China
;
    "Li, Zheng" .
;
Key Laboratory of Eco-Environment-Related Polymer Materials
Ministry of Education
Key Laboratory of Polymer Materials of Gansu Province
College of Chemistry and Chemical Engineering
Northwest Normal University
Lanzhou 730070
People's Republic of China
;
