# Supplementary material for: 2-(3-Nitro­phen­yl)-4-oxo-4-phenyl­butane­nitrile
Source: Acta Crystallogr Sect E Struct Rep Online. 2011 Jun 11;67(Pt 7):o1610. doi: 10.1107/S1600536811021052 (PMC3151887; doi:10.1107/S1600536811021052)
Supplement: Supplementary file 2 [file e-67-o1610-Isup2.hkl]

# 
# h,k,l, Fc-squared, Fo-squared, sigma(Fo-squared) and status flag 
# 
data_I
_shelx_title ' Pbca in Pbca' 
_shelx_refln_list_code          4 
_shelx_F_calc_maximum      199.13 
_exptl_crystal_F_000      1168.00 
_reflns_d_resolution_high  0.8256 
 
loop_ 
 _symmetry_equiv_pos_as_xyz 
 'x, y, z' 
 '-x+1/2, -y, z+1/2' 
 '-x, y+1/2, -z+1/2' 
 'x+1/2, -y+1/2, -z' 
 '-x, -y, -z' 
 'x-1/2, y, -z-1/2' 
 'x, -y-1/2, z-1/2' 
 '-x-1/2, y-1/2, z' 
 
_cell_length_a    10.1047 
_cell_length_b     8.4848 
_cell_length_c    31.3722 
_cell_angle_alpha  90.000 
_cell_angle_beta   90.000 
_cell_angle_gamma  90.000 
 
_shelx_F_squared_multiplier     1.000 
 
loop_ 
 _refln_index_h 
 _refln_index_k 
 _refln_index_l 
 _refln_F_squared_calc 
 _refln_F_squared_meas 
 _refln_F_squared_sigma 
 _refln_observed_status 
   2   0   0    22142.04    24102.87    873.97 o 
   4   0   0     2519.02     2728.50     75.20 o 
   6   0   0      160.31      164.25     13.78 o 
   8   0   0      114.79       84.58     22.01 o 
   2   1   0    16400.43    16576.12    341.23 o 
   4   1   0      948.06      931.44     34.12 o 
   6   1   0       15.36       11.44      7.30 o 
   8   1   0       66.15       81.38     15.94 o 
   0   2   0    25770.41    25627.36    713.75 o 
   2   2   0     9337.73     8363.15    249.38 o 
   4   2   0     1787.53     1768.43     46.42 o 
   6   2   0      224.98      219.41     33.42 o 
   8   2   0       39.97       27.80     24.71 o 
  10   2   0       31.67       23.94     30.89 o 
   2   3   0      299.99      259.54     11.77 o 
   4   3   0     4230.94     4139.71     80.86 o 
   6   3   0      831.36      805.82     40.83 o 
   8   3   0     1050.23     1064.35     51.27 o 
  10   3   0       76.68       52.90     33.60 o 
   0   4   0     1137.29     1127.67     43.15 o 
   2   4   0      831.33      793.90     27.21 o 
   4   4   0      188.52      212.18     12.82 o 
   6   4   0      346.42      349.26     21.41 o 
   8   4   0     1066.33     1114.70     56.02 o 
  10   4   0       20.81       23.55     35.91 o 
   2   5   0       32.94       34.39      8.81 o 
   4   5   0     1246.97     1275.07     42.83 o 
   6   5   0       68.26       80.56     20.98 o 
   8   5   0        0.74        1.03     33.98 o 
  10   5   0        2.99      -19.69     33.59 o 
   0   6   0     1598.66     1711.94     65.03 o 
   2   6   0      118.12      114.76     13.06 o 
   4   6   0     1302.01     1225.46     44.14 o 
   6   6   0      211.86      235.22     49.44 o 
   8   6   0       23.60       34.79     32.05 o 
   2   7   0        1.12       -0.33      9.37 o 
   4   7   0      185.86      191.16     21.93 o 
   6   7   0      978.56      966.64     58.47 o 
   8   7   0       26.83       -5.41     31.66 o 
   0   8   0      509.62      594.03     39.64 o 
   2   8   0      171.69      151.16     19.08 o 
   4   8   0      158.47      113.56     25.87 o 
   6   8   0       56.51        8.11     32.44 o 
   2   9   0      631.51      666.95     45.02 o 
   4   9   0      134.53      149.07     45.57 o 
   0  10   0      488.73      564.48     56.80 o 
   2  10   0        6.54       29.01     18.80 o 
   1   1   1     5863.85     5007.20     81.87 o 
   2   1   1     8485.61     8048.23    146.54 o 
   3   1   1     4612.59     3871.80    438.20 o 
   4   1   1     3080.23     3024.29     44.97 o 
   5   1   1      335.69      322.46      9.31 o 
   6   1   1      183.21      161.47      8.72 o 
   7   1   1       14.18        9.75      5.58 o 
   8   1   1      106.45      117.31     12.31 o 
   9   1   1      126.92      145.63     22.93 o 
  10   1   1      121.37      127.05     33.98 o 
   0   2   1    16668.61    15547.04    274.82 o 
   1   2   1      133.18      111.13     10.92 o 
   2   2   1    15522.60    15367.05    207.19 o 
   3   2   1      723.31      722.88     14.34 o 
   4   2   1       28.27       45.90      4.63 o 
   5   2   1        7.67        1.78      6.86 o 
   6   2   1      225.95      245.94     10.76 o 
   7   2   1        4.13        6.39      5.54 o 
   8   2   1       42.57       49.14     18.27 o 
   9   2   1       36.67        0.73     21.82 o 
  10   2   1        8.99      -10.02     19.02 o 
   1   3   1      420.47      407.51     10.54 o 
   2   3   1     4789.10     4515.98     61.69 o 
   3   3   1      101.18      119.70      6.28 o 
   4   3   1      475.00      488.23     11.98 o 
   5   3   1       46.35       45.32      6.57 o 
   6   3   1     1399.16     1315.33     54.06 o 
   7   3   1      145.14      165.29     19.59 o 
   8   3   1       40.75       44.07     11.70 o 
   9   3   1      306.25      255.80     47.51 o 
  10   3   1       23.75       13.15     21.66 o 
  11   3   1        5.88      -19.31     30.50 o 
   0   4   1      971.39      968.79     27.54 o 
   1   4   1       46.05       55.17      6.34 o 
   2   4   1        8.13        5.00      4.68 o 
   3   4   1       84.60       94.86      7.47 o 
   4   4   1     3843.06     3722.48     58.61 o 
   5   4   1      529.12      498.70     18.49 o 
   6   4   1      171.57      199.96     15.83 o 
   7   4   1      246.57      216.38     27.53 o 
   8   4   1      213.85      241.45     21.91 o 
   9   4   1        9.98        2.34     22.51 o 
  10   4   1       17.26      -10.95     22.14 o 
  11   4   1        0.70      -17.57     21.84 o 
   1   5   1      528.39      533.13     15.00 o 
   2   5   1       70.10       75.25      7.53 o 
   3   5   1      841.27      878.82     20.62 o 
   4   5   1       39.72       43.66      6.49 o 
   5   5   1      600.98      585.76     20.07 o 
   6   5   1     1440.83     1338.18     61.70 o 
   7   5   1      949.09     1017.17     39.16 o 
   8   5   1      257.12      185.57     22.30 o 
   9   5   1       97.86       58.06     19.60 o 
  10   5   1        0.96      -32.32     21.55 o 
   0   6   1      541.33      581.32     24.29 o 
   1   6   1       26.10       27.66      7.08 o 
   2   6   1      149.34      162.61     10.42 o 
   3   6   1      284.37      294.55     13.46 o 
   4   6   1      975.87      969.69     30.68 o 
   5   6   1       73.80       76.78     12.08 o 
   6   6   1       13.03       14.50     12.86 o 
   7   6   1        0.15        0.10     12.02 o 
   8   6   1      138.65       98.91     24.63 o 
   9   6   1       16.16       19.27     14.71 o 
   1   7   1       59.66       66.60      9.38 o 
   2   7   1        1.00       -3.81      6.78 o 
   3   7   1       12.58       32.65      7.75 o 
   4   7   1      199.60      213.72     22.48 o 
   5   7   1       49.62       56.15     16.00 o 
   6   7   1        0.58       36.31     15.37 o 
   7   7   1       11.09        9.63     15.74 o 
   8   7   1       56.96       58.63     16.15 o 
   0   8   1       91.00      122.37     16.74 o 
   1   8   1       17.76       25.72      8.08 o 
   2   8   1      260.53      277.61     14.93 o 
   3   8   1        5.18        4.35     10.93 o 
   4   8   1       76.01       88.31     17.16 o 
   5   8   1      175.82      160.17     24.30 o 
   6   8   1       12.85        2.38     13.09 o 
   7   8   1       10.37      -16.64     11.09 o 
   1   9   1      568.03      593.11     23.79 o 
   2   9   1      180.38      243.92     18.34 o 
   3   9   1        2.45       12.10     12.82 o 
   4   9   1      129.62       71.69     15.56 o 
   5   9   1        5.36        4.80     10.82 o 
   0  10   1      774.15      869.28     60.30 o 
   1  10   1       20.13       58.67     11.57 o 
   2  10   1       59.41       77.83     29.15 o 
   2   0   2     7870.52     7937.11    164.84 o 
   3   0   2     4610.73     4366.99     94.23 o 
   4   0   2      402.80      371.84     11.84 o 
   5   0   2     6932.36     7239.71    132.86 o 
   6   0   2        0.34       -4.48      5.92 o 
   7   0   2       86.40       95.13     14.87 o 
   8   0   2       71.00      117.69     17.61 o 
   9   0   2        0.20       15.44     17.76 o 
   1   1   2     1771.40     1536.21     24.82 o 
   2   1   2    39651.98    42519.48    668.00 o 
   3   1   2       41.70       55.33      4.95 o 
   4   1   2      218.56      202.10      7.34 o 
   5   1   2      610.93      593.36     13.37 o 
   6   1   2     1651.83     1638.00     47.97 o 
   7   1   2        2.34       -4.52      5.22 o 
   8   1   2        0.16       -8.15      9.11 o 
   9   1   2      115.59      133.38     22.53 o 
  10   1   2      294.97      327.57     44.42 o 
   0   2   2     3155.39     2891.17     56.24 o 
   1   2   2     2589.61     2299.67     34.57 o 
   2   2   2     9475.41     9065.74    115.38 o 
   3   2   2      367.53      350.70      9.56 o 
   4   2   2      627.40      601.23     14.54 o 
   5   2   2      327.09      336.96     14.30 o 
   6   2   2      714.07      697.76     18.45 o 
   7   2   2        4.52       -2.45      5.88 o 
   8   2   2       37.73       49.46     13.38 o 
   9   2   2      183.42      208.12     46.73 o 
  10   2   2       68.87       38.23     29.73 o 
   1   3   2       32.62       24.97      4.44 o 
   2   3   2     3802.11     3626.18     59.13 o 
   3   3   2        9.82        8.78      3.50 o 
   4   3   2     2905.84     2798.93     40.65 o 
   5   3   2      317.88      314.48     12.35 o 
   6   3   2       85.58       99.62     15.99 o 
   7   3   2        3.70       13.91      9.38 o 
   8   3   2       82.19       69.82     21.12 o 
   9   3   2       38.06       21.55     21.13 o 
  10   3   2        1.84      -44.15     36.29 o 
  11   3   2       21.89        1.93     31.66 o 
   0   4   2     1175.20     1111.92     30.27 o 
   1   4   2     1272.62     1218.26     22.82 o 
   2   4   2     8777.05     8567.69    113.44 o 
   3   4   2     1531.97     1556.61     26.79 o 
   4   4   2       30.72       54.94      8.95 o 
   5   4   2      139.11      140.00     10.24 o 
   6   4   2      442.38      432.53     18.87 o 
   7   4   2      675.91      703.85     42.16 o 
   8   4   2      233.79      226.95     32.55 o 
   9   4   2      433.78      362.00     38.72 o 
  10   4   2       31.73        4.81     23.45 o 
  11   4   2        4.00      -22.39     28.57 o 
   1   5   2      255.48      237.53     11.48 o 
   2   5   2       76.82       92.62      7.99 o 
   3   5   2      133.45      148.68     10.28 o 
   4   5   2        0.03       11.26      5.40 o 
   5   5   2      163.77      164.53     14.28 o 
   6   5   2      822.31      868.99     44.09 o 
   7   5   2      389.03      447.69     26.85 o 
   8   5   2       44.19       60.45     21.26 o 
   9   5   2       32.54       46.77     15.02 o 
  10   5   2        0.81      -34.22     22.81 o 
   0   6   2       13.13       16.95      9.42 o 
   1   6   2      194.00      184.43     11.12 o 
   2   6   2        0.88       -1.83      5.96 o 
   3   6   2       19.95       18.80      6.82 o 
   4   6   2     1177.50     1183.48     30.67 o 
   5   6   2      188.00      192.55     19.25 o 
   6   6   2       25.48       29.96     14.52 o 
   7   6   2       17.77       -3.64     14.97 o 
   8   6   2      169.19      145.17     20.38 o 
   9   6   2       15.27       23.62     16.61 o 
   1   7   2      268.78      265.57     13.91 o 
   2   7   2      148.28      139.50     11.05 o 
   3   7   2      435.89      429.57     19.09 o 
   4   7   2       27.44       26.95     11.67 o 
   5   7   2      121.93      120.14     27.70 o 
   6   7   2      466.45      323.62     43.95 o 
   7   7   2        4.00        4.51     13.81 o 
   8   7   2       83.34       92.47     27.31 o 
   0   8   2      822.85      906.45     35.08 o 
   1   8   2        5.30       19.38      7.87 o 
   2   8   2        4.68       27.67      8.09 o 
   3   8   2      128.70       98.30     14.40 o 
   4   8   2      301.82      266.35     41.09 o 
   5   8   2      143.84      140.89     32.35 o 
   6   8   2        0.49       -4.20     13.33 o 
   7   8   2        9.71       -4.43     12.41 o 
   1   9   2       11.11       51.13      9.21 o 
   2   9   2       14.95       39.13      9.35 o 
   3   9   2       40.20       56.56     19.36 o 
   4   9   2        4.08       14.78     10.61 o 
   5   9   2       38.03       20.49     12.63 o 
   0  10   2       17.87      109.48     33.90 o 
   1  10   2        1.32       43.29      9.56 o 
   2  10   2      136.44      190.38     39.52 o 
   1   1   3     1798.46     1635.57     26.47 o 
   2   1   3       47.68       63.40      5.61 o 
   3   1   3       35.88       45.36      7.40 o 
   4   1   3       45.23       50.13      5.38 o 
   5   1   3      108.03      103.36     13.56 o 
   6   1   3      112.82      173.04      8.80 o 
   7   1   3       68.42       74.44      8.56 o 
   8   1   3      138.90      189.37     17.31 o 
   9   1   3        8.01        8.17     12.69 o 
  10   1   3       14.36       21.24     23.94 o 
   0   2   3     8067.63     7678.15    138.98 o 
   1   2   3      184.27      214.83      8.84 o 
   2   2   3     5560.31     5153.91     72.41 o 
   3   2   3        2.12        5.26      2.91 o 
   4   2   3       80.32       94.44      6.52 o 
   5   2   3        0.46       -0.68      3.79 o 
   6   2   3      134.37      152.61     10.36 o 
   7   2   3        4.62       13.39      7.74 o 
   8   2   3      162.72      154.99     17.61 o 
   9   2   3      254.21      302.59     32.05 o 
  10   2   3       21.82       45.56     29.35 o 
  11   2   3       32.67       12.74     29.35 o 
   1   3   3     2072.78     1959.14     30.28 o 
   2   3   3      103.49      105.63      6.01 o 
   3   3   3      329.88      351.54      9.38 o 
   4   3   3     1085.44     1133.11     23.94 o 
   5   3   3        0.01        1.28      6.23 o 
   6   3   3       55.50       44.35     11.04 o 
   7   3   3      364.36      360.25     24.68 o 
   8   3   3      168.79      179.92     19.81 o 
   9   3   3        0.01      -16.28     19.13 o 
  10   3   3       42.54      -10.14     25.29 o 
  11   3   3       22.23      -20.08     28.96 o 
   0   4   3       97.38       89.32     10.07 o 
   1   4   3       74.25       83.54      7.03 o 
   2   4   3      111.42      166.44      9.30 o 
   3   4   3      109.68      123.04      7.31 o 
   4   4   3     2326.05     2214.39     35.39 o 
   5   4   3      129.12      131.64     11.05 o 
   6   4   3       12.57       14.30      8.56 o 
   7   4   3      748.23      800.65     48.25 o 
   8   4   3      147.40      146.43     21.24 o 
   9   4   3       82.55       98.90     19.91 o 
  10   4   3       46.87        4.41     24.68 o 
  11   4   3        1.31      -16.99     29.34 o 
   1   5   3      683.32      669.96     17.07 o 
   2   5   3     1174.95     1190.37     23.98 o 
   3   5   3      619.10      603.20     15.59 o 
   4   5   3      456.79      433.47     14.29 o 
   5   5   3      262.60      281.40     28.49 o 
   6   5   3     1650.12     1673.42     87.91 o 
   7   5   3       40.13       44.86     14.91 o 
   8   5   3       58.95       53.73     16.03 o 
   9   5   3        1.26       -5.26     14.21 o 
  10   5   3       27.78      -17.59     26.57 o 
   0   6   3        3.30       -8.49      7.58 o 
   1   6   3      136.04      114.49      9.34 o 
   2   6   3        1.43        4.08      5.96 o 
   3   6   3      175.76      183.58     12.86 o 
   4   6   3       92.32       99.74     14.88 o 
   5   6   3       47.93       56.58     12.38 o 
   6   6   3       19.17       12.34     13.28 o 
   7   6   3      259.70      210.23     27.37 o 
   8   6   3       39.47       60.95     16.29 o 
   9   6   3       63.11       63.51     24.97 o 
   1   7   3        0.18        6.37      6.82 o 
   2   7   3        7.64       16.72      7.17 o 
   3   7   3        0.39       10.89      7.77 o 
   4   7   3      266.06      250.13     18.14 o 
   5   7   3       33.68       49.66     15.60 o 
   6   7   3       73.08       68.65     17.41 o 
   7   7   3       33.56       26.38     13.13 o 
   8   7   3       70.88       51.76     18.53 o 
   0   8   3      995.68     1002.93     36.91 o 
   1   8   3       33.79       52.10      9.46 o 
   2   8   3      644.87      671.08     20.88 o 
   3   8   3       43.81       48.59     12.41 o 
   4   8   3        0.43       29.88     13.54 o 
   5   8   3        3.62       21.69     14.77 o 
   6   8   3       40.62       55.89     18.10 o 
   7   8   3        0.10       -9.10     12.11 o 
   1   9   3       40.28       69.86     10.56 o 
   2   9   3        4.99       27.34     11.49 o 
   3   9   3       83.97       74.23     14.37 o 
   4   9   3        7.33        6.56     14.60 o 
   5   9   3        1.90      -12.12      9.85 o 
   0  10   3        0.16       31.82     16.22 o 
   1  10   3       82.66      129.67     28.87 o 
   2  10   3        9.43       47.35     12.28 o 
   0   0   4     3066.52     2929.72    103.41 o 
   1   0   4       44.02      101.85     44.03 o 
   2   0   4     4380.97     4078.45    112.66 o 
   3   0   4     1683.13     1700.10     48.37 o 
   4   0   4      221.02      206.20     11.90 o 
   5   0   4     5465.24     6086.75    133.29 o 
   6   0   4      338.21      350.14     16.93 o 
   7   0   4      537.61      585.57     29.93 o 
   8   0   4       56.54       57.92     20.08 o 
   9   0   4       59.27       93.06     27.03 o 
  10   0   4       16.14       23.94     22.78 o 
   1   1   4       92.94       92.61      4.42 o 
   2   1   4     2757.82     2412.36     42.26 o 
   3   1   4     2130.43     2097.66     38.05 o 
   4   1   4     3779.46     3914.93     61.32 o 
   5   1   4       40.73       51.04      5.25 o 
   6   1   4      968.26     1044.10     20.82 o 
   7   1   4      172.98      194.78     13.66 o 
   8   1   4      353.64      375.55     21.90 o 
   9   1   4       28.63       25.81     14.33 o 
  10   1   4      195.26      248.73     40.17 o 
   0   2   4    14260.32    14518.03    257.03 o 
   1   2   4     2938.28     2794.71     38.68 o 
   2   2   4     3813.68     3715.56     50.10 o 
   3   2   4     1500.41     1524.57     27.34 o 
   4   2   4     1419.44     1365.01     26.52 o 
   5   2   4       18.72       15.52      4.37 o 
   6   2   4      366.82      379.79     16.24 o 
   7   2   4        0.82        0.40      6.27 o 
   8   2   4       35.45       22.81      9.43 o 
   9   2   4        3.10      -15.01     16.48 o 
  10   2   4       32.35        5.41     24.33 o 
  11   2   4      168.08      147.53     39.39 o 
   1   3   4        0.38        9.41      4.49 o 
   2   3   4     3293.54     3068.08     44.03 o 
   3   3   4     2634.59     2472.67     36.68 o 
   4   3   4       52.23       57.11      5.02 o 
   5   3   4       15.17        8.19      5.12 o 
   6   3   4       84.72       61.74     17.89 o 
   7   3   4      473.52      546.43     28.69 o 
   8   3   4     1117.11      958.46     56.07 o 
   9   3   4       47.73       44.44     22.87 o 
  10   3   4       40.02        7.34     29.35 o 
  11   3   4        0.84      -23.94     26.26 o 
   0   4   4       56.22       33.76      8.04 o 
   1   4   4     1838.78     1763.46     29.79 o 
   2   4   4       13.89       21.05      5.64 o 
   3   4   4      855.73      875.57     18.02 o 
   4   4   4      133.87      159.75      8.00 o 
   5   4   4        8.46        6.82      7.17 o 
   6   4   4       92.89       97.15     12.57 o 
   7   4   4      935.99      986.36     72.11 o 
   8   4   4       20.58       19.60     12.85 o 
   9   4   4        4.44        4.51     15.38 o 
  10   4   4        7.06      -27.94     18.63 o 
  11   4   4        2.30      -38.80     25.87 o 
   1   5   4      351.26      331.20     12.11 o 
   2   5   4      912.40      942.47     22.40 o 
   3   5   4       24.73       40.69      6.23 o 
   4   5   4       50.76       80.62      8.27 o 
   5   5   4       28.15       51.45     13.45 o 
   6   5   4      266.66      325.84     21.55 o 
   7   5   4      105.91       94.32     15.38 o 
   8   5   4      288.00      270.69     34.82 o 
   9   5   4      122.84      125.78     19.65 o 
  10   5   4       22.82        1.76     31.08 o 
   0   6   4        0.50       -4.16      8.09 o 
   1   6   4      272.31      278.04     13.78 o 
   2   6   4      167.88      181.85     15.43 o 
   3   6   4       69.73       86.70      8.52 o 
   4   6   4       69.17       57.33     11.12 o 
   5   6   4       32.01       31.62     11.08 o 
   6   6   4        0.07       -4.90     11.84 o 
   7   6   4      373.07      295.82     40.64 o 
   8   6   4        3.00       -3.66     11.23 o 
   9   6   4       11.68       -2.03     11.21 o 
   1   7   4        4.68       13.56      7.28 o 
   2   7   4      213.58      227.94     14.29 o 
   3   7   4        8.44       14.53      8.95 o 
   4   7   4       36.73       49.56     12.75 o 
   5   7   4       77.59       72.59     14.06 o 
   6   7   4       12.18       -9.64     11.84 o 
   7   7   4       52.28       40.29     15.84 o 
   8   7   4        3.10        6.23     14.28 o 
   0   8   4      351.43      420.88     27.93 o 
   1   8   4      130.04      142.67     12.09 o 
   2   8   4      101.25      132.45     12.20 o 
   3   8   4       18.87       12.16     10.89 o 
   4   8   4       51.08       42.15     13.19 o 
   5   8   4       31.44       13.91     14.61 o 
   6   8   4        2.24      -10.43     11.35 o 
   7   8   4       56.71       34.23     15.62 o 
   1   9   4       37.71       36.45      8.99 o 
   2   9   4       44.37       65.49     13.73 o 
   3   9   4       21.62       56.10     13.24 o 
   4   9   4       42.05       76.20     20.25 o 
   5   9   4        0.69       -5.19     10.46 o 
   0  10   4       40.54       67.51     22.07 o 
   1  10   4        0.87       31.66     10.56 o 
   2  10   4        3.43       22.38     11.16 o 
   1   1   5      217.20      183.53      5.99 o 
   2   1   5      540.43      508.44     13.56 o 
   3   1   5      625.37      621.67     15.22 o 
   4   1   5     1249.42     1262.36     23.63 o 
   5   1   5       71.18       86.67      6.11 o 
   6   1   5      362.67      432.29     12.24 o 
   7   1   5      110.27      107.51     11.29 o 
   8   1   5        0.80        2.63      9.28 o 
   9   1   5       13.03       -3.02     18.53 o 
  10   1   5        0.02      -11.97     18.15 o 
  11   1   5        6.94        5.41     24.71 o 
   0   2   5      722.99      676.14     18.04 o 
   1   2   5     1240.84     1147.94     18.56 o 
   2   2   5      630.23      591.90     11.44 o 
   3   2   5     1806.89     1732.93     26.06 o 
   4   2   5      197.43      214.80      9.85 o 
   5   2   5       52.66       57.26      5.87 o 
   6   2   5        4.60       10.09      8.19 o 
   7   2   5        1.42       -0.03      6.60 o 
   8   2   5       65.73       69.71     11.80 o 
   9   2   5      181.78      176.22     19.98 o 
  10   2   5        3.47      -27.22     18.15 o 
  11   2   5       26.90       28.57     28.96 o 
   1   3   5     5371.68     5056.24     69.64 o 
   2   3   5      357.05      389.24     10.22 o 
   3   3   5     1913.20     1877.30     31.06 o 
   4   3   5      126.10      124.91      6.47 o 
   5   3   5      622.04      570.74     16.43 o 
   6   3   5      245.78      239.19     17.39 o 
   7   3   5     1366.14     1353.91     41.96 o 
   8   3   5       42.61       77.14     15.82 o 
   9   3   5        3.63      -25.60     17.07 o 
  10   3   5        0.32      -14.29     24.33 o 
  11   3   5       35.20       53.67     33.21 o 
   0   4   5      153.18      167.61     16.46 o 
   1   4   5      296.96      306.99     11.38 o 
   2   4   5      612.04      639.93     15.83 o 
   3   4   5       52.70       38.63      5.32 o 
   4   4   5        7.24        9.16      4.12 o 
   5   4   5      393.64      404.60     19.72 o 
   6   4   5       43.84       62.14     10.96 o 
   7   4   5       38.45       36.02     12.19 o 
   8   4   5       35.72       17.77     12.13 o 
   9   4   5        8.87      -16.85     12.64 o 
  10   4   5       14.33      -29.44     19.62 o 
  11   4   5        0.05      -44.02     29.34 o 
   1   5   5      780.46      759.44     18.38 o 
   2   5   5      169.27      182.08     10.40 o 
   3   5   5      108.53      135.74      9.09 o 
   4   5   5      123.35      161.55     14.16 o 
   5   5   5       69.73       59.65     13.73 o 
   6   5   5      177.96      220.57     19.08 o 
   7   5   5       34.99       24.86     14.48 o 
   8   5   5      231.43      177.93     52.85 o 
   9   5   5       70.11       47.73     20.15 o 
  10   5   5        0.97      -30.72     24.96 o 
   0   6   5        0.89       -3.45      8.24 o 
   1   6   5      287.06      320.98     14.73 o 
   2   6   5        2.46        9.79      6.35 o 
   3   6   5       98.07      115.16      9.06 o 
   4   6   5       99.43      117.11     18.66 o 
   5   6   5       39.69       31.18     10.80 o 
   6   6   5      117.95      126.96     18.62 o 
   7   6   5       10.46       21.14     17.51 o 
   8   6   5        6.64      -16.19     10.80 o 
   9   6   5        1.84      -20.19     16.47 o 
   1   7   5      230.79      233.30     14.18 o 
   2   7   5        2.81        9.61      7.45 o 
   3   7   5       33.67       34.11      9.65 o 
   4   7   5       21.43       14.38     10.31 o 
   5   7   5      123.25      165.33     17.43 o 
   6   7   5       12.44        2.60     11.90 o 
   7   7   5       21.49        5.25     14.36 o 
   8   7   5        3.94      -13.71     11.78 o 
   0   8   5      572.67      662.86     29.89 o 
   1   8   5        9.84        7.46      7.28 o 
   2   8   5       10.53       11.82     10.12 o 
   3   8   5        4.05       -3.22      9.88 o 
   4   8   5       21.82        9.01     10.81 o 
   5   8   5        0.28       -2.47     11.92 o 
   6   8   5       11.80        0.00     12.34 o 
   7   8   5       30.32       26.98     15.48 o 
   1   9   5        0.10       12.31      8.32 o 
   2   9   5        7.19       21.52     10.00 o 
   3   9   5       98.72      112.45     17.95 o 
   4   9   5       30.23       32.56     13.63 o 
   5   9   5        0.82      -12.50     10.78 o 
   0  10   5        0.00       31.04     35.14 o 
   1  10   5        6.85       39.07     16.32 o 
   2  10   5       16.93       30.08     16.34 o 
   0   0   6     2406.60     2396.87     92.76 o 
   1   0   6       16.64       12.73      4.28 o 
   2   0   6     2909.68     3021.08     64.03 o 
   3   0   6      878.60      796.70     66.45 o 
   4   0   6       48.25       45.51      5.91 o 
   5   0   6      326.48      363.32     12.96 o 
   6   0   6     1539.95     1619.87     36.77 o 
   7   0   6      332.08      322.70     18.10 o 
   8   0   6      148.04      109.69     24.33 o 
   9   0   6       39.87       26.64     22.01 o 
  10   0   6       43.50       44.02     23.94 o 
   1   1   6    28042.72    30753.08    437.14 o 
   2   1   6      258.78      251.27      8.70 o 
   3   1   6      487.31      515.39     12.70 o 
   4   1   6      799.60      834.83     19.13 o 
   5   1   6      414.73      453.63     12.89 o 
   6   1   6      419.68      456.64     13.89 o 
   7   1   6      708.46      777.99     30.53 o 
   8   1   6      187.55      179.20     17.77 o 
   9   1   6      323.83      332.26     26.78 o 
  10   1   6       54.91       58.30     17.92 o 
  11   1   6       47.35       75.30     30.50 o 
   0   2   6    24109.05    23658.74    918.85 o 
   1   2   6     7857.79     7342.81    101.43 o 
   2   2   6     6178.53     6073.56     99.39 o 
   3   2   6      877.51      924.95     17.76 o 
   4   2   6        3.49        3.66      4.09 o 
   5   2   6      434.62      506.64     13.75 o 
   6   2   6      112.98      120.36     12.39 o 
   7   2   6        7.42        1.26      6.93 o 
   8   2   6      248.35      251.06     17.85 o 
   9   2   6       15.42       28.86     15.56 o 
  10   2   6       37.70       25.87     24.71 o 
  11   2   6        2.14      -16.22     23.94 o 
   1   3   6      226.27      206.91      7.89 o 
   2   3   6      904.29      821.33     16.86 o 
   3   3   6       90.47       87.89      5.83 o 
   4   3   6      314.16      320.21      8.95 o 
   5   3   6        4.30       15.45      5.47 o 
   6   3   6        3.12       -2.94      8.42 o 
   7   3   6      363.63      325.97     43.54 o 
   8   3   6       13.63        9.28     13.21 o 
   9   3   6        0.00      -27.42     18.28 o 
  10   3   6       36.63        1.54     25.48 o 
  11   3   6       36.24       85.72     37.07 o 
   0   4   6        0.85        1.79      6.62 o 
   1   4   6      825.62      747.39     26.35 o 
   2   4   6      955.84      974.14     20.66 o 
   3   4   6       79.22       93.51      6.64 o 
   4   4   6       25.44       29.93      6.97 o 
   5   4   6       10.37       13.82      8.29 o 
   6   4   6       41.72       21.67      8.73 o 
   7   4   6      159.99      144.20     17.61 o 
   8   4   6      150.63      117.17     17.20 o 
   9   4   6       92.94       86.42     20.54 o 
  10   4   6        2.96      -36.49     24.33 o 
  11   4   6        5.59      -27.03     31.28 o 
   1   5   6      582.69      616.99     17.60 o 
   2   5   6       49.98       57.87      6.91 o 
   3   5   6      369.01      351.41     12.07 o 
   4   5   6        3.12        5.98      6.49 o 
   5   5   6      126.13      134.32     16.59 o 
   6   5   6      307.90      298.06     21.00 o 
   7   5   6       47.75       37.28     11.23 o 
   8   5   6       18.89       36.85     13.96 o 
   9   5   6        2.97        3.02     18.91 o 
  10   5   6        0.81      -26.26     22.35 o 
   0   6   6      187.52      183.24     19.67 o 
   1   6   6      118.85      114.37     10.25 o 
   2   6   6      230.96      232.41     12.54 o 
   3   6   6      652.70      627.97     20.47 o 
   4   6   6       58.94       45.78     10.65 o 
   5   6   6        5.52        9.67      9.71 o 
   6   6   6       62.86       78.23     13.52 o 
   7   6   6        2.32       15.48     14.25 o 
   8   6   6        0.00      -19.14     12.76 o 
   9   6   6        8.24       -6.58     15.66 o 
   1   7   6     2570.10     2419.36     64.09 o 
   2   7   6       18.03       11.87      7.28 o 
   3   7   6       60.17       55.54     15.17 o 
   4   7   6        3.12        2.20      9.01 o 
   5   7   6       74.83       81.85     13.94 o 
   6   7   6       47.84       18.96     14.44 o 
   7   7   6        0.63       -4.39     13.56 o 
   8   7   6        0.32       -4.39     13.26 o 
   0   8   6      788.22      811.69     32.93 o 
   1   8   6       25.23       19.34      8.56 o 
   2   8   6      264.23      253.29     16.89 o 
   3   8   6       27.95       32.51     12.43 o 
   4   8   6        8.55        0.77     10.06 o 
   5   8   6       15.79       19.80     13.94 o 
   6   8   6        0.41       -5.02     13.10 o 
   7   8   6        0.58      -11.67     16.77 o 
   1   9   6        0.58        4.32      9.81 o 
   2   9   6       19.65       21.20     10.61 o 
   3   9   6       11.26       26.58     11.23 o 
   4   9   6        2.13       -7.47      9.56 o 
   5   9   6       41.43       33.57     15.63 o 
   0  10   6        2.04       31.66     32.82 o 
   1  10   6       21.37       36.31     10.37 o 
   2  10   6        1.40       12.81      9.75 o 
   1   1   7     6494.98     6418.58     87.48 o 
   2   1   7      421.13      410.28      9.98 o 
   3   1   7      264.98      275.25     11.57 o 
   4   1   7     2548.84     2414.25     60.41 o 
   5   1   7      316.58      317.19      8.39 o 
   6   1   7        7.18       18.87      6.46 o 
   7   1   7      146.52      174.93     27.16 o 
   8   1   7      119.51      126.20     18.52 o 
   9   1   7       53.69       86.27     17.59 o 
  10   1   7        5.62        6.16     16.41 o 
  11   1   7       44.18       23.94     25.87 o 
   0   2   7    17861.75    17832.71    315.14 o 
   1   2   7      705.79      659.41     17.05 o 
   2   2   7      146.28      148.37      7.07 o 
   3   2   7     3217.09     3213.25     48.25 o 
   4   2   7      145.99      163.26      7.44 o 
   5   2   7       67.02       97.08     10.79 o 
   6   2   7       51.58       44.91      9.54 o 
   7   2   7       14.23       11.44      7.64 o 
   8   2   7      635.10      586.82     32.74 o 
   9   2   7       91.89      107.25     20.31 o 
  10   2   7       98.24       64.88     29.73 o 
  11   2   7        1.65      -16.22     24.33 o 
   1   3   7       30.04       28.23      4.73 o 
   2   3   7       73.74       86.35      5.88 o 
   3   3   7     2480.90     2534.00     40.03 o 
   4   3   7        7.79        6.36      3.38 o 
   5   3   7      353.27      368.95     14.30 o 
   6   3   7        5.20        2.29      8.28 o 
   7   3   7       73.08       68.63     12.93 o 
   8   3   7       43.78       47.81     12.44 o 
   9   3   7       77.65       92.93     17.97 o 
  10   3   7        0.08       -3.09     25.48 o 
  11   3   7       23.26        0.39     30.89 o 
   0   4   7      260.43      253.50     16.58 o 
   1   4   7     1248.37     1165.90     24.42 o 
   2   4   7       38.33       49.71      6.05 o 
   3   4   7     1164.45     1135.49     30.79 o 
   4   4   7      409.86      382.68     19.53 o 
   5   4   7       60.70       58.35     11.00 o 
   6   4   7       40.36       39.46     10.09 o 
   7   4   7        2.12        0.25     10.13 o 
   8   4   7       63.13       44.48     15.53 o 
   9   4   7       56.19       13.36     20.90 o 
  10   4   7        1.64      -11.97     28.96 o 
  11   4   7        0.88      -17.38     32.82 o 
   1   5   7      718.11      723.46     18.86 o 
   2   5   7       43.01       48.57      6.82 o 
   3   5   7       17.85       28.36      5.67 o 
   4   5   7       38.47       63.62      9.10 o 
   5   5   7       84.55       83.29     12.09 o 
   6   5   7       27.72       29.30     10.91 o 
   7   5   7      128.21      101.02     27.20 o 
   8   5   7      102.07       90.88     18.35 o 
   9   5   7      103.15       58.76     38.88 o 
  10   5   7       19.84        2.95     23.48 o 
   0   6   7       77.10       87.29     12.78 o 
   1   6   7      260.70      297.98     15.31 o 
   2   6   7        1.04        3.81      5.78 o 
   3   6   7       13.84       27.21      7.59 o 
   4   6   7        9.90       15.95      8.19 o 
   5   6   7       76.69       91.27     14.33 o 
   6   6   7       86.71       79.57     14.36 o 
   7   6   7       85.43       67.21     17.31 o 
   8   6   7       60.64       17.12     17.84 o 
   9   6   7        0.20       -8.83     12.99 o 
   1   7   7      627.98      757.92     31.93 o 
   2   7   7       17.25       18.59      8.06 o 
   3   7   7        5.98        4.25      7.84 o 
   4   7   7       99.50       73.95     20.33 o 
   5   7   7       73.72       80.98     14.26 o 
   6   7   7       38.14       25.28     11.09 o 
   7   7   7        5.65       -5.21     12.77 o 
   8   7   7        3.96       -9.50     12.23 o 
   0   8   7       50.22       71.79     16.19 o 
   1   8   7      141.76      137.65     12.90 o 
   2   8   7      125.92      141.52     21.97 o 
   3   8   7       65.46       51.03     12.67 o 
   4   8   7        7.57        4.02     12.03 o 
   5   8   7       71.21       36.13     16.82 o 
   6   8   7        4.83       -2.86     14.20 o 
   7   8   7        5.53        0.52     20.58 o 
   1   9   7       20.54       22.74      8.82 o 
   2   9   7       23.28       28.97     10.80 o 
   3   9   7       44.17       37.73     15.80 o 
   4   9   7       23.17       27.05     11.82 o 
   5   9   7        1.65        5.61     13.83 o 
   0  10   7      136.19      163.07     29.42 o 
   1  10   7        0.64       25.10     13.28 o 
   0   0   8    16094.76    15966.99    396.93 o 
   1   0   8     3539.11     3402.43     72.63 o 
   2   0   8    10815.76    11366.80    229.40 o 
   3   0   8     3698.65     3696.56     69.93 o 
   4   0   8       46.70       62.51      6.58 o 
   5   0   8     1226.17     1244.21     29.15 o 
   6   0   8       74.03       96.30     12.00 o 
   7   0   8        1.27        3.10      9.27 o 
   8   0   8        5.98       -1.93     16.22 o 
   9   0   8       36.99       55.60     24.33 o 
  10   0   8       95.42       69.51     27.03 o 
  11   0   8       21.72       15.83     23.55 o 
   1   1   8    11710.49    11698.29    157.69 o 
   2   1   8       14.19        6.30      3.01 o 
   3   1   8     3626.38     3564.27     51.69 o 
   4   1   8        0.57        4.94      3.39 o 
   5   1   8      530.55      558.16     12.40 o 
   6   1   8       48.14       46.13      6.69 o 
   7   1   8      118.20      110.03     13.43 o 
   8   1   8       22.92       26.14     13.90 o 
   9   1   8      291.69      292.29     28.40 o 
  10   1   8        4.77       29.22     15.89 o 
  11   1   8       15.25        5.79     22.78 o 
   0   2   8     8276.57     8615.70    156.31 o 
   1   2   8     2916.98     2882.30     40.38 o 
   2   2   8       13.08       14.16      3.75 o 
   3   2   8     1735.66     1691.10     32.67 o 
   4   2   8      248.82      233.84      9.37 o 
   5   2   8     1367.86     1425.45     35.67 o 
   6   2   8      190.50      168.50     12.22 o 
   7   2   8       96.69       92.16     19.62 o 
   8   2   8       85.94      140.33     17.66 o 
   9   2   8       30.64       18.82     14.83 o 
  10   2   8       53.20       61.01     27.80 o 
  11   2   8        0.59      -30.12     20.08 o 
   1   3   8     1118.56     1137.62     25.30 o 
   2   3   8      294.29      325.12     10.13 o 
   3   3   8     3872.43     3967.20     59.15 o 
   4   3   8      575.60      602.11     15.00 o 
   5   3   8       62.17       69.47      7.87 o 
   6   3   8       11.57       23.73      9.85 o 
   7   3   8      797.20      797.96     32.37 o 
   8   3   8      392.09      392.86     25.82 o 
   9   3   8       56.56       49.11     20.08 o 
  10   3   8        2.14      -15.06     23.94 o 
  11   3   8        0.08       -9.27     25.48 o 
   0   4   8      297.44      328.85     15.34 o 
   1   4   8      100.94       90.20      7.46 o 
   2   4   8       10.17       22.82      5.26 o 
   3   4   8      238.68      265.33     16.50 o 
   4   4   8        0.82        3.65      5.72 o 
   5   4   8       46.91       41.98      7.87 o 
   6   4   8        3.98        5.14      7.76 o 
   7   4   8       97.27       58.03     23.63 o 
   8   4   8      241.94      220.17     33.73 o 
   9   4   8        0.19      -29.58     22.79 o 
  10   4   8        0.24      -24.71     25.10 o 
   1   5   8     1174.66     1112.40     23.17 o 
   2   5   8      208.38      222.44     10.78 o 
   3   5   8      571.40      576.95     17.13 o 
   4   5   8        2.67       -1.71      5.98 o 
   5   5   8       80.29       54.41     18.04 o 
   6   5   8       31.74        9.93      9.51 o 
   7   5   8      278.38      297.18     33.98 o 
   8   5   8        0.28        0.64     13.04 o 
   9   5   8        3.48       -6.44     15.28 o 
  10   5   8       38.82       12.00     26.62 o 
   0   6   8       18.71       26.99     11.40 o 
   1   6   8      963.56      997.55     29.10 o 
   2   6   8       16.43       16.56      6.45 o 
   3   6   8       12.88        9.24      7.13 o 
   4   6   8      495.43      493.50     26.99 o 
   5   6   8       35.42       35.79     10.92 o 
   6   6   8       77.49       84.82     13.89 o 
   7   6   8        0.21       -0.72     10.75 o 
   8   6   8      111.85       84.08     21.49 o 
   9   6   8        6.49      -14.52     13.38 o 
   1   7   8      524.88      548.63     19.15 o 
   2   7   8       84.73       94.92     12.56 o 
   3   7   8      200.34      220.70     16.06 o 
   4   7   8      306.08      284.87     22.32 o 
   5   7   8       14.25        8.04     11.01 o 
   6   7   8       42.91       41.75     12.33 o 
   7   7   8        5.21        7.61     12.40 o 
   8   7   8       12.63       12.54     14.54 o 
   0   8   8      149.54      158.32     20.35 o 
   1   8   8      125.49      119.17     12.11 o 
   2   8   8       35.62       40.68      9.44 o 
   3   8   8        6.19        7.52      9.89 o 
   4   8   8       20.47        8.39     11.27 o 
   5   8   8       56.04       30.72     12.06 o 
   6   8   8        5.24        0.30     14.72 o 
   7   8   8       23.00       16.97     18.84 o 
   1   9   8        2.96        5.13      8.43 o 
   2   9   8      103.81       99.00     17.01 o 
   3   9   8       16.07       28.16     13.67 o 
   4   9   8        5.34        4.51     14.26 o 
   5   9   8        4.36        0.94     12.75 o 
   0  10   8       90.17      106.64     20.28 o 
   1  10   8       15.72       32.15     12.10 o 
   1   1   9    16935.12    17756.99    221.14 o 
   2   1   9       34.29       32.17      3.86 o 
   3   1   9      946.47      957.47     18.09 o 
   4   1   9     1060.96     1085.41     21.29 o 
   5   1   9       45.90       55.93      5.08 o 
   6   1   9      182.62      206.31     10.61 o 
   7   1   9       75.80       77.18     11.06 o 
   8   1   9        1.87       -2.98     10.28 o 
   9   1   9       78.95      107.61     20.18 o 
  10   1   9       12.90       13.43     15.14 o 
  11   1   9       41.06       19.31     25.10 o 
   0   2   9     3100.22     3022.20     60.01 o 
   1   2   9      111.04      111.32      5.62 o 
   2   2   9     2988.85     2975.32     45.10 o 
   3   2   9     3865.54     4063.64     66.55 o 
   4   2   9      444.94      436.71     11.68 o 
   5   2   9      907.23      928.03     34.89 o 
   6   2   9       33.72       39.80      7.68 o 
   7   2   9      146.09      147.23     12.26 o 
   8   2   9      429.24      414.03     29.10 o 
   9   2   9       29.44       43.25     16.32 o 
  10   2   9       82.52      111.01     22.04 o 
  11   2   9        9.70      -13.51     23.94 o 
   1   3   9     1186.46     1183.60     22.43 o 
   2   3   9      880.83      834.14     17.43 o 
   3   3   9      204.60      225.10      9.22 o 
   4   3   9       17.88       20.25      5.33 o 
   5   3   9      371.07      366.84     20.47 o 
   6   3   9      118.94       94.02     28.18 o 
   7   3   9        0.61       10.23     11.49 o 
   8   3   9       68.47       69.05     17.24 o 
   9   3   9        0.37       24.55     15.86 o 
  10   3   9       36.80       -1.16     26.26 o 
  11   3   9       50.15       42.09     33.21 o 
   0   4   9       73.80       62.89      9.17 o 
   1   4   9     1154.40     1102.56     21.45 o 
   2   4   9      314.39      288.60     14.33 o 
   3   4   9       77.55       81.68      6.50 o 
   4   4   9        1.11       -4.02      5.45 o 
   5   4   9        0.24       -3.49      5.59 o 
   6   4   9      139.26      124.33     13.06 o 
   7   4   9        5.50       -6.20     11.60 o 
   8   4   9       12.84        4.89     12.48 o 
   9   4   9        5.98       -9.11     20.35 o 
  10   4   9       10.82        3.48     29.73 o 
   1   5   9      891.25      854.22     20.96 o 
   2   5   9        2.60        5.50      5.27 o 
   3   5   9       22.03       29.79      6.50 o 
   4   5   9        4.29        0.00      7.43 o 
   5   5   9       16.68       15.44      9.31 o 
   6   5   9        1.55       -3.65      9.29 o 
   7   5   9      148.27      161.49     15.72 o 
   8   5   9       14.79       25.65     13.93 o 
   9   5   9        9.09        0.45     16.20 o 
  10   5   9        0.00      -15.44     33.21 o 
   0   6   9        2.47       14.73      9.32 o 
   1   6   9        1.75        9.35      6.66 o 
   2   6   9       90.76       85.88      8.77 o 
   3   6   9       14.18        9.07      7.34 o 
   4   6   9       19.57       25.66      8.97 o 
   5   6   9       59.65       31.93     11.36 o 
   6   6   9       43.48       22.03     11.78 o 
   7   6   9        4.08        8.74     10.48 o 
   8   6   9       23.69       27.01     14.55 o 
   9   6   9       37.62       34.79     17.42 o 
   1   7   9      245.28      253.12     26.10 o 
   2   7   9       47.06       55.52     10.30 o 
   3   7   9      205.36      231.25     16.47 o 
   4   7   9       68.91       63.12     13.20 o 
   5   7   9       32.15       15.84     12.70 o 
   6   7   9      120.01       66.20     16.28 o 
   7   7   9       18.29        4.29     13.88 o 
   8   7   9       25.39        6.97     12.57 o 
   0   8   9        6.49        6.34      9.70 o 
   1   8   9        8.95        2.04      7.78 o 
   2   8   9       15.27       10.13      8.81 o 
   3   8   9      283.74      285.89     18.91 o 
   4   8   9       16.76        2.36     10.07 o 
   5   8   9       10.38       10.29     14.42 o 
   6   8   9        0.03       -9.02     19.43 o 
   7   8   9       55.23       46.35     16.24 o 
   1   9   9      119.00      131.35     13.07 o 
   2   9   9        0.46        7.23      9.86 o 
   3   9   9       44.00       46.34     15.48 o 
   4   9   9        0.10        6.79     11.05 o 
   5   9   9        0.52       -6.96     13.29 o 
   0   0  10     1333.06     1285.20     39.68 o 
   1   0  10      873.97      768.23     21.54 o 
   2   0  10     8028.85     8022.23    488.95 o 
   3   0  10     1773.68     1687.22     57.29 o 
   4   0  10     1877.69     1850.79     39.28 o 
   5   0  10     1351.63     1471.78     33.62 o 
   6   0  10      451.61      439.42     25.31 o 
   7   0  10       31.69       37.15     12.42 o 
   8   0  10        8.46        5.41     17.76 o 
   9   0  10       76.99      158.33     32.82 o 
  10   0  10       39.34       55.99     24.71 o 
  11   0  10       79.58       74.53     29.73 o 
   1   1  10     3081.27     3006.69     41.43 o 
   2   1  10      219.74      238.39      7.64 o 
   3   1  10       60.51       54.93      4.93 o 
   4   1  10     1427.62     1349.05     33.00 o 
   5   1  10      474.98      502.78     13.29 o 
   6   1  10      729.31      729.92     18.82 o 
   7   1  10      149.74      165.92     16.05 o 
   8   1  10        7.03       24.36     13.10 o 
   9   1  10       18.13        1.62     13.51 o 
  10   1  10        0.38       12.40     14.88 o 
  11   1  10       34.59       42.22     19.36 o 
   0   2  10      244.98      250.35     10.96 o 
   1   2  10     5341.93     5231.97     69.81 o 
   2   2  10       17.82       32.19      4.22 o 
   3   2  10     1278.63     1412.96     25.27 o 
   4   2  10       85.76       83.47      8.04 o 
   5   2  10       64.24       92.13      8.91 o 
   6   2  10      256.35      249.85     15.75 o 
   7   2  10     1027.84     1012.13     36.82 o 
   8   2  10        0.32       14.19      9.95 o 
   9   2  10      156.43      124.39     20.97 o 
  10   2  10        1.53      -13.48     12.68 o 
  11   2  10       13.32        1.54     25.10 o 
   1   3  10        7.01        5.51      4.07 o 
   2   3  10       20.87       33.67      5.00 o 
   3   3  10      403.50      436.54     15.16 o 
   4   3  10      411.94      411.00     12.45 o 
   5   3  10        1.75        4.13      5.67 o 
   6   3  10      661.15      656.36     60.53 o 
   7   3  10       17.46        3.13     11.19 o 
   8   3  10      221.25      189.29     48.35 o 
   9   3  10      251.16      115.17     47.87 o 
  10   3  10        0.00      -32.43     21.62 o 
  11   3  10        0.39      -12.74     25.48 o 
   0   4  10     1148.69     1050.31     29.65 o 
   1   4  10     1271.43     1191.60     23.38 o 
   2   4  10      805.01      765.06     16.98 o 
   3   4  10      707.82      740.91     19.83 o 
   4   4  10        0.12       -5.25      6.93 o 
   5   4  10       35.68       44.18      8.78 o 
   6   4  10       17.23       22.99     10.83 o 
   7   4  10       87.66       85.45     18.39 o 
   8   4  10      103.82       81.52     18.94 o 
   9   4  10       12.39        1.37     15.99 o 
  10   4  10        0.52      -33.98     25.10 o 
   1   5  10       33.01       43.94      6.67 o 
   2   5  10      297.45      271.69     12.04 o 
   3   5  10      162.73      167.81     12.93 o 
   4   5  10       56.84       62.88      9.46 o 
   5   5  10       97.56       97.38     12.78 o 
   6   5  10        0.14        4.26      9.03 o 
   7   5  10      116.26      145.83     15.96 o 
   8   5  10      139.27      138.46     54.39 o 
   9   5  10        0.00       -2.72     13.70 o 
  10   5  10        0.01      -40.54     27.41 o 
   0   6  10      344.63      345.80     19.14 o 
   1   6  10        3.87       -1.70      6.21 o 
   2   6  10      105.70      101.75     11.10 o 
   3   6  10      386.10      364.39     18.20 o 
   4   6  10       12.50       11.76      8.24 o 
   5   6  10        9.28       -5.11      8.36 o 
   6   6  10       22.90       22.59     10.36 o 
   7   6  10        1.05       -0.38      9.99 o 
   8   6  10       27.51       11.93     12.37 o 
   9   6  10      109.03       86.28     35.91 o 
   1   7  10       64.74       80.50      9.80 o 
   2   7  10       77.26       88.44     11.89 o 
   3   7  10       28.46       29.45      9.45 o 
   4   7  10      255.11      252.93     21.83 o 
   5   7  10       10.16       17.03     11.14 o 
   6   7  10      223.70      182.77     30.10 o 
   7   7  10        4.14       -3.92     12.61 o 
   8   7  10        6.80       -4.07     12.54 o 
   0   8  10        2.66       16.87     12.71 o 
   1   8  10       19.01       11.01      7.92 o 
   2   8  10        9.23        7.49     10.00 o 
   3   8  10        7.29       16.89     10.82 o 
   4   8  10       37.93       31.51     11.42 o 
   5   8  10        9.97        2.47     10.32 o 
   6   8  10        4.72        8.32     15.27 o 
   1   9  10       36.25       53.08     10.55 o 
   2   9  10       35.78       33.12     10.21 o 
   3   9  10        1.54        8.34     12.47 o 
   4   9  10        0.21       13.07     17.72 o 
   1   1  11     1871.53     1849.22     27.56 o 
   2   1  11      361.98      379.04     12.50 o 
   3   1  11      195.00      189.16      9.45 o 
   4   1  11     1541.38     1575.31     30.86 o 
   5   1  11      943.84     1009.10     22.81 o 
   6   1  11      134.68      156.43      9.83 o 
   7   1  11       26.43       31.65     10.30 o 
   8   1  11        4.20        0.82      8.81 o 
   9   1  11       12.04        7.27     13.52 o 
  10   1  11       11.25       24.87     15.97 o 
  11   1  11       20.28       25.85     27.03 o 
   0   2  11      319.51      289.20     16.57 o 
   1   2  11     1440.24     1426.27     23.27 o 
   2   2  11       10.41       10.94      3.55 o 
   3   2  11     1090.70     1070.18     25.69 o 
   4   2  11      179.28      198.33      8.59 o 
   5   2  11      414.73      420.59     16.83 o 
   6   2  11       10.70       15.99      6.81 o 
   7   2  11      930.67      994.94     51.70 o 
   8   2  11      168.24      166.53     22.68 o 
   9   2  11        1.52       -4.38     12.48 o 
  10   2  11       20.12        8.30     15.02 o 
  11   2  11       17.28        1.93     24.71 o 
   1   3  11       36.20       39.90      5.22 o 
   2   3  11      396.68      382.26     11.26 o 
   3   3  11      166.68      191.71      9.58 o 
   4   3  11      380.75      389.53     12.25 o 
   5   3  11        3.32        2.09      5.43 o 
   6   3  11      271.59      287.55     18.31 o 
   7   3  11       66.09       66.46     13.01 o 
   8   3  11      194.69       87.62     84.01 o 
   9   3  11       25.45       29.08     13.45 o 
  10   3  11       32.25       27.47     17.87 o 
  11   3  11        0.51      -10.81     27.41 o 
   0   4  11        6.69       12.88      6.91 o 
   1   4  11      868.33      856.56     18.51 o 
   2   4  11        0.23        7.98      4.77 o 
   3   4  11      172.07      204.79     11.97 o 
   4   4  11      103.62       85.06      9.08 o 
   5   4  11      382.79      337.21     15.98 o 
   6   4  11        6.11        7.24      9.71 o 
   7   4  11      107.01       57.97     15.83 o 
   8   4  11        7.12        1.57      9.61 o 
   9   4  11        6.71       16.14     17.35 o 
  10   4  11       24.49       -5.41     27.80 o 
   1   5  11        3.49       -0.79      5.09 o 
   2   5  11      124.80      102.88      8.97 o 
   3   5  11      103.78      132.03     10.94 o 
   4   5  11        6.94       -8.01      6.83 o 
   5   5  11      137.50      136.90     16.49 o 
   6   5  11        4.13        4.20     10.06 o 
   7   5  11      102.20       86.10     16.43 o 
   8   5  11        1.12        1.27     14.99 o 
   9   5  11       32.31        3.09     15.18 o 
  10   5  11       28.91      -31.66     32.82 o 
   0   6  11        6.95       21.68     10.06 o 
   1   6  11      398.79      375.21     14.25 o 
   2   6  11       36.55       48.96      8.78 o 
   3   6  11      221.85      219.18     20.68 o 
   4   6  11       21.59       15.60      9.22 o 
   5   6  11       29.20       46.59     12.63 o 
   6   6  11        4.81        6.03     10.39 o 
   7   6  11      175.41      163.69     21.68 o 
   8   6  11       68.81       60.21     27.86 o 
   9   6  11        0.02       13.37     15.49 o 
   1   7  11      145.00      149.11     12.63 o 
   2   7  11       41.23       28.42      8.74 o 
   3   7  11        8.56       15.21      9.84 o 
   4   7  11        7.92       22.87     12.24 o 
   5   7  11        0.01        4.50     12.16 o 
   6   7  11       32.34       73.39     16.25 o 
   7   7  11        2.59        9.84     12.38 o 
   8   7  11       64.37       53.31     30.59 o 
   0   8  11      176.09      189.48     21.63 o 
   1   8  11       44.80       40.71      9.34 o 
   2   8  11      168.81      162.90     20.68 o 
   3   8  11       22.27       25.11      9.96 o 
   4   8  11        2.32       -2.53     14.72 o 
   5   8  11        0.02       -3.39     11.53 o 
   6   8  11       46.47       30.78     13.51 o 
   1   9  11        2.90        3.71      8.27 o 
   2   9  11       12.27       17.25     11.34 o 
   3   9  11        1.68        3.28     10.09 o 
   4   9  11       57.10       47.56     12.69 o 
   0   0  12     6343.54     6824.75    177.13 o 
   1   0  12     8115.96     7558.28    157.35 o 
   2   0  12     3012.59     2899.36     65.19 o 
   3   0  12        0.58        0.19      4.38 o 
   4   0  12      103.12      107.74      7.64 o 
   5   0  12     1372.56     1392.17     32.52 o 
   6   0  12      158.94      162.65     24.14 o 
   7   0  12      160.58      121.04     32.25 o 
   8   0  12       17.18        3.86     18.15 o 
   9   0  12        1.26      -22.39     16.99 o 
  10   0  12       54.07       44.79     25.10 o 
  11   0  12        2.58       -2.70     20.46 o 
   1   1  12       39.75       39.00      4.52 o 
   2   1  12      198.52      190.14      7.93 o 
   3   1  12       91.95      126.43     12.13 o 
   4   1  12      128.64      140.02      8.67 o 
   5   1  12      129.09      145.41      8.20 o 
   6   1  12      360.56      356.15     14.73 o 
   7   1  12        2.48        1.47      7.26 o 
   8   1  12       59.70       72.88     14.50 o 
   9   1  12       10.63        8.85     14.07 o 
  10   1  12       21.42       11.69     15.02 o 
  11   1  12       16.62       43.45     19.51 o 
   0   2  12      464.64      429.94     15.02 o 
   1   2  12        8.74       11.33      3.60 o 
   2   2  12     2609.59     2597.85     38.42 o 
   3   2  12     1395.15     1421.99     25.89 o 
   4   2  12       33.87       47.78      6.76 o 
   5   2  12       10.63       36.35      7.22 o 
   6   2  12      147.95      143.83     11.46 o 
   7   2  12      140.51      188.82     17.94 o 
   8   2  12       22.02       24.96     11.32 o 
   9   2  12       30.84       37.07     16.05 o 
  10   2  12      100.45      148.14     24.43 o 
  11   2  12       20.15       -1.93     23.94 o 
   1   3  12     1057.27     1049.85     19.94 o 
   2   3  12     1642.90     1575.53     26.64 o 
   3   3  12      113.15      139.11      8.61 o 
   4   3  12        0.01       -0.52      4.51 o 
   5   3  12       24.53       24.88      6.40 o 
   6   3  12      130.68      171.39     24.33 o 
   7   3  12       16.16       15.39     10.32 o 
   8   3  12       65.64       29.64     22.20 o 
   9   3  12      155.73      140.56     24.03 o 
  10   3  12        2.26      -19.56     13.07 o 
  11   3  12       17.87       29.73     32.43 o 
   0   4  12      483.41      465.84     18.93 o 
   1   4  12       68.00       47.73      6.84 o 
   2   4  12     1001.34      947.19     19.82 o 
   3   4  12       42.10       40.41      6.76 o 
   4   4  12        0.95        1.71      5.67 o 
   5   4  12      193.11      204.98     12.75 o 
   6   4  12        1.25       -9.26      7.43 o 
   7   4  12       23.95        8.01     10.14 o 
   8   4  12       69.41       87.46     18.80 o 
   9   4  12       64.89       32.58     19.85 o 
  10   4  12       35.19       32.43     33.98 o 
   1   5  12      247.66      236.24     11.43 o 
   2   5  12      177.90      162.60     14.78 o 
   3   5  12        4.34        1.54      5.88 o 
   4   5  12       17.30       16.09      7.23 o 
   5   5  12       42.98       50.59     10.84 o 
   6   5  12       47.48       51.71     12.67 o 
   7   5  12       47.69       48.11     11.68 o 
   8   5  12       12.19       16.61     12.58 o 
   9   5  12        1.21      -13.63     15.49 o 
   0   6  12     2618.14     2338.70     80.87 o 
   1   6  12      224.32      241.85     12.95 o 
   2   6  12      397.33      349.51     15.32 o 
   3   6  12      112.14      106.33     11.75 o 
   4   6  12      225.51      220.35     20.18 o 
   5   6  12      167.83      180.74     18.23 o 
   6   6  12       93.02       76.79     13.24 o 
   7   6  12      152.96      157.70     20.22 o 
   8   6  12       21.28       29.48     11.59 o 
   9   6  12       14.18      -10.98     15.82 o 
   1   7  12      550.90      508.28     23.17 o 
   2   7  12       73.62       71.81     10.40 o 
   3   7  12      234.08      247.09     16.40 o 
   4   7  12        9.57       21.39     10.47 o 
   5   7  12       92.57      108.24     15.42 o 
   6   7  12      450.96      518.08     30.89 o 
   7   7  12        0.06        6.50     10.77 o 
   8   7  12       56.86       67.77     19.13 o 
   0   8  12      140.77      133.76     19.97 o 
   1   8  12        0.56       -2.61      7.33 o 
   2   8  12        1.53       -4.77      7.76 o 
   3   8  12        2.51        7.72      9.55 o 
   4   8  12        7.86        9.56     10.97 o 
   5   8  12        2.22       18.52     11.65 o 
   6   8  12       25.22       28.41     17.70 o 
   1   9  12       37.24       45.83     10.80 o 
   2   9  12       29.33       43.19     15.08 o 
   3   9  12        0.62        8.97     10.40 o 
   4   9  12        7.57       17.29     11.07 o 
   1   1  13      755.10      743.27     18.50 o 
   2   1  13      447.99      455.79     11.69 o 
   3   1  13       34.17       46.69      5.29 o 
   4   1  13      291.57      317.66     10.66 o 
   5   1  13        2.56        6.61      4.63 o 
   6   1  13       22.16       26.50      6.81 o 
   7   1  13      157.05      153.12     13.68 o 
   8   1  13       13.92       19.63     11.00 o 
   9   1  13        2.11       10.48     14.00 o 
  10   1  13       85.44       57.16     19.45 o 
  11   1  13        0.02        5.32     15.28 o 
   0   2  13       94.41      135.39     13.16 o 
   1   2  13      173.56      178.52      7.53 o 
   2   2  13     6272.30     6554.70     94.08 o 
   3   2  13       23.27       41.06      5.45 o 
   4   2  13      179.34      217.37     11.82 o 
   5   2  13     1417.35     1461.73     58.22 o 
   6   2  13      504.99      526.66     18.28 o 
   7   2  13      214.84      207.98     31.63 o 
   8   2  13       59.68       53.65     20.58 o 
   9   2  13       32.32       26.38     15.40 o 
  10   2  13       10.44       25.10     16.65 o 
  11   2  13       19.04       43.47     19.76 o 
   1   3  13      978.00      881.26     21.95 o 
   2   3  13      594.96      638.26     14.62 o 
   3   3  13      234.67      234.11     11.08 o 
   4   3  13      331.65      338.47     18.84 o 
   5   3  13        0.69        7.02      6.05 o 
   6   3  13      171.81      171.61     22.08 o 
   7   3  13      156.18      162.14     23.47 o 
   8   3  13        0.99       -9.37     13.35 o 
   9   3  13        2.94       20.27     12.35 o 
  10   3  13        9.31       -3.23     15.02 o 
   0   4  13        4.92        9.81      7.35 o 
   1   4  13      131.24      138.77      8.74 o 
   2   4  13      329.96      327.69     12.48 o 
   3   4  13      321.36      321.81     12.37 o 
   4   4  13      441.99      466.94     17.90 o 
   5   4  13       27.24       27.53      7.66 o 
   6   4  13       10.90       19.64      9.13 o 
   7   4  13        2.27       -1.42      9.99 o 
   8   4  13      215.85      234.48     24.13 o 
   9   4  13        0.34        3.54     37.65 o 
  10   4  13       20.02       -2.32     28.96 o 
   1   5  13        9.35        2.81      5.61 o 
   2   5  13       31.90       21.91      6.80 o 
   3   5  13       79.27       93.13      9.25 o 
   4   5  13       19.48       21.21      8.24 o 
   5   5  13       48.58       53.97      9.81 o 
   6   5  13      429.98      444.10     23.71 o 
   7   5  13       23.06       20.05     11.18 o 
   8   5  13        0.21       -0.42     11.26 o 
   9   5  13        1.97      -21.43     14.60 o 
   0   6  13      358.56      464.74     44.10 o 
   1   6  13       91.28      105.59     10.31 o 
   2   6  13        0.24        4.22      6.95 o 
   3   6  13      133.61      126.93     14.36 o 
   4   6  13       87.24       96.55     11.65 o 
   5   6  13       20.30       26.65     10.64 o 
   6   6  13       59.18       41.15     12.41 o 
   7   6  13       56.06       73.47     17.40 o 
   8   6  13       97.06       79.45     25.19 o 
   9   6  13        5.54      -14.55     29.73 o 
   1   7  13      164.82      193.31     14.56 o 
   2   7  13       56.16       46.65      9.65 o 
   3   7  13       28.31       45.18     10.44 o 
   4   7  13      121.66      109.65     24.60 o 
   5   7  13      115.61      112.58     16.04 o 
   6   7  13        8.08       35.17     12.38 o 
   7   7  13        0.88        5.62     14.81 o 
   0   8  13       20.57       53.19     14.23 o 
   1   8  13       18.40        7.68      8.06 o 
   2   8  13        0.40       -5.41      8.09 o 
   3   8  13        0.19       -7.39      7.69 o 
   4   8  13        5.66        7.27      9.62 o 
   5   8  13      111.00      102.80     16.04 o 
   6   8  13       23.88       21.13     13.99 o 
   1   9  13        0.48       19.32      9.07 o 
   2   9  13       43.91       48.02     11.50 o 
   3   9  13       16.57       23.43     11.06 o 
   4   9  13       17.35       24.77     18.49 o 
   0   0  14    37050.09    42864.76   1057.45 o 
   1   0  14      183.34      177.27     11.03 o 
   2   0  14       22.64       12.67      5.51 o 
   3   0  14      102.05       99.96      8.52 o 
   4   0  14      450.92      401.46     14.02 o 
   5   0  14      122.13      126.08     12.11 o 
   6   0  14      175.93      204.69     21.10 o 
   7   0  14      170.26      169.01     39.40 o 
   8   0  14      149.05      152.55     31.67 o 
   9   0  14       32.68       49.42     26.26 o 
  10   0  14        0.70        5.79     19.31 o 
  11   0  14        0.63        9.27     22.39 o 
   1   1  14      120.71      159.66      8.30 o 
   2   1  14     2455.69     2623.59     41.31 o 
   3   1  14      630.89      596.05     15.16 o 
   4   1  14     1062.92     1058.16     22.30 o 
   5   1  14      431.66      475.75     16.73 o 
   6   1  14        2.65        5.62      6.12 o 
   7   1  14      201.40      187.83     24.25 o 
   8   1  14       82.73       73.83     17.13 o 
   9   1  14       56.80       44.31     17.69 o 
  10   1  14       23.08       36.43     17.53 o 
  11   1  14        2.08       24.23     17.16 o 
   0   2  14     4308.23     4432.70     86.82 o 
   1   2  14      983.67     1025.78     19.12 o 
   2   2  14      146.60      172.31     10.86 o 
   3   2  14       10.23       13.50      4.74 o 
   4   2  14     1332.66     1377.82     36.83 o 
   5   2  14      133.16      151.32     10.91 o 
   6   2  14      326.86      327.51     14.55 o 
   7   2  14        8.66       -4.06     11.21 o 
   8   2  14      118.38      123.59     37.68 o 
   9   2  14       29.63        9.37     15.06 o 
  10   2  14       41.09       64.55     19.79 o 
  11   2  14        0.00        7.51     16.51 o 
   1   3  14     1609.65     1714.10     30.76 o 
   2   3  14     1022.63      981.97     19.44 o 
   3   3  14       20.05       22.21      5.54 o 
   4   3  14      763.61      728.44     18.09 o 
   5   3  14      262.41      250.83     19.82 o 
   6   3  14       90.12       91.64     14.47 o 
   7   3  14      129.00      147.01     20.90 o 
   8   3  14      222.83      154.59     83.04 o 
   9   3  14       71.97       53.78     14.80 o 
  10   3  14       22.58       22.70     18.08 o 
   0   4  14       10.70       16.10      7.65 o 
   1   4  14      226.19      243.05     10.82 o 
   2   4  14       55.99       58.64      7.34 o 
   3   4  14       40.37       43.92      7.07 o 
   4   4  14        1.14        7.70      6.40 o 
   5   4  14        8.49        1.81      6.62 o 
   6   4  14        2.42        7.94      8.64 o 
   7   4  14        3.18      -13.67      9.11 o 
   8   4  14        4.16       17.21     21.24 o 
   9   4  14        1.32      -11.18     15.30 o 
  10   4  14        0.17       -1.39     16.03 o 
   1   5  14      418.35      381.75     15.15 o 
   2   5  14      163.94      177.00     12.58 o 
   3   5  14       17.25       21.38      6.95 o 
   4   5  14        0.29       -3.67      6.49 o 
   5   5  14       18.49       20.38      8.25 o 
   6   5  14       40.97       46.28     11.30 o 
   7   5  14        0.47        8.08      9.55 o 
   8   5  14        4.71        2.38     11.45 o 
   9   5  14       36.85        9.71     17.87 o 
   0   6  14     3047.23     2913.22     68.88 o 
   1   6  14        6.44       -1.63      6.93 o 
   2   6  14       26.65       14.11      7.39 o 
   3   6  14       15.65        2.42      8.10 o 
   4   6  14       64.80       61.36     11.04 o 
   5   6  14      165.45      160.18     17.93 o 
   6   6  14      196.31      198.63     18.06 o 
   7   6  14       25.81       26.94     11.29 o 
   8   6  14       73.12       48.84     25.14 o 
   1   7  14      358.47      319.46     19.01 o 
   2   7  14       14.76       18.41      8.40 o 
   3   7  14       29.59       15.91      9.42 o 
   4   7  14       57.15       39.09     10.90 o 
   5   7  14      191.08      173.32     20.63 o 
   6   7  14       19.67       25.14     12.34 o 
   7   7  14      157.12      164.44     24.69 o 
   0   8  14       20.14        3.38     11.17 o 
   1   8  14        0.64       -5.28      7.54 o 
   2   8  14       34.30       16.82      9.46 o 
   3   8  14        4.67        2.76      9.09 o 
   4   8  14      154.79      121.84     19.48 o 
   5   8  14        1.95        5.75     10.94 o 
   6   8  14        1.64       13.52     12.75 o 
   1   9  14        8.20       17.10      8.98 o 
   2   9  14      112.70      112.17     20.75 o 
   3   9  14        0.84        7.45     18.52 o 
   1   1  15       50.59       40.61      5.20 o 
   2   1  15     1398.74     1473.70     26.46 o 
   3   1  15       21.00       21.11      4.92 o 
   4   1  15      154.76      155.63      8.64 o 
   5   1  15      111.32      115.15      8.84 o 
   6   1  15       79.27       84.16      9.63 o 
   7   1  15      100.63      118.97     18.00 o 
   8   1  15       71.54       81.34     23.70 o 
   9   1  15       60.34       69.89     19.66 o 
  10   1  15        8.98        0.87     14.75 o 
  11   1  15       10.27        8.07     17.10 o 
   0   2  15    12017.93    12559.79    266.17 o 
   1   2  15      135.94      150.17      7.55 o 
   2   2  15       37.25       55.25      5.29 o 
   3   2  15        2.03        2.19      4.14 o 
   4   2  15       63.91       71.35      6.97 o 
   5   2  15      205.42      209.84     12.25 o 
   6   2  15       29.26       35.08      8.23 o 
   7   2  15        0.03       -4.49     12.37 o 
   8   2  15      391.36      331.25     73.54 o 
   9   2  15        2.20       -5.22     13.10 o 
  10   2  15        3.83        9.86     15.56 o 
   1   3  15     6778.09     6716.74     97.47 o 
   2   3  15       17.35       19.19      5.51 o 
   3   3  15       44.00       37.44      6.21 o 
   4   3  15       89.27       89.11      7.90 o 
   5   3  15       29.49       21.28      7.11 o 
   6   3  15       51.32       26.47     10.40 o 
   7   3  15       15.05       16.53     11.63 o 
   8   3  15        6.03        5.75     15.11 o 
   9   3  15        7.59       17.62     12.93 o 
  10   3  15       11.77       15.31     16.51 o 
   0   4  15      563.26      514.10     20.33 o 
   1   4  15       74.67       73.95      7.39 o 
   2   4  15        6.97        4.33      5.46 o 
   3   4  15        0.81        8.56      5.62 o 
   4   4  15      443.58      445.37     17.84 o 
   5   4  15       25.03       23.37      7.77 o 
   6   4  15       30.14       18.81      9.48 o 
   7   4  15        1.25        4.01      9.68 o 
   8   4  15       14.14        1.81     15.65 o 
   9   4  15        1.16      -18.97     14.46 o 
  10   4  15        8.54       13.66     18.17 o 
   1   5  15       68.16       72.59      8.64 o 
   2   5  15       64.19       63.61      8.67 o 
   3   5  15       39.08       40.34      8.06 o 
   4   5  15        0.00       -7.95      6.98 o 
   5   5  15       28.20       25.82      8.82 o 
   6   5  15      197.67      200.44     20.01 o 
   7   5  15       25.06       45.43     12.19 o 
   8   5  15        7.31       -4.53     11.79 o 
   9   5  15       41.25       29.41     22.12 o 
   0   6  15     1247.32     1201.24     37.98 o 
   1   6  15        1.92       -0.52      6.99 o 
   2   6  15      226.25      185.23     13.03 o 
   3   6  15        2.01       -2.61      7.48 o 
   4   6  15      108.18      100.73     12.39 o 
   5   6  15        1.33       10.50      9.32 o 
   6   6  15       11.55       19.51     11.02 o 
   7   6  15       12.07        8.13      9.72 o 
   8   6  15       10.84       21.01     14.15 o 
   1   7  15      146.20      142.85     12.59 o 
   2   7  15       37.53       38.11      9.35 o 
   3   7  15        8.16        9.06      8.71 o 
   4   7  15       28.05        9.33      8.88 o 
   5   7  15       55.83       35.80     14.92 o 
   6   7  15       26.22       19.86     11.05 o 
   7   7  15       68.29       79.67     24.04 o 
   0   8  15       34.02       44.14     14.94 o 
   1   8  15       20.16       20.32      9.11 o 
   2   8  15       14.06       20.61      9.96 o 
   3   8  15        0.13       -5.12      7.74 o 
   4   8  15       52.43       45.44     13.19 o 
   5   8  15        1.16        6.50     10.50 o 
   1   9  15       10.58       22.21      9.90 o 
   2   9  15        0.60       13.43      9.11 o 
   3   9  15        1.89        7.33     10.37 o 
   0   0  16     1493.70     1751.35     55.93 o 
   1   0  16       56.48       60.19      8.46 o 
   2   0  16      434.63      443.48     17.32 o 
   3   0  16      117.06      108.09      9.86 o 
   4   0  16      183.83      189.40     13.94 o 
   5   0  16      589.94      578.38     42.65 o 
   6   0  16       76.94       67.98     15.01 o 
   7   0  16       64.09       67.02     15.56 o 
   8   0  16      103.23      106.20     30.89 o 
   9   0  16       58.16       59.85     27.03 o 
  10   0  16       40.16       32.44     25.87 o 
  11   0  16        0.31       -6.95     22.39 o 
   1   1  16        3.16        5.96      4.21 o 
   2   1  16     2699.44     2850.72     50.09 o 
   3   1  16      497.33      462.18     13.65 o 
   4   1  16      328.18      347.63     11.92 o 
   5   1  16      128.98      129.80      9.80 o 
   6   1  16       74.00       75.37      9.72 o 
   7   1  16      123.68      143.96     21.41 o 
   8   1  16      122.14      118.08     17.34 o 
   9   1  16      115.26      176.54     26.27 o 
  10   1  16       14.50        6.80     16.02 o 
  11   1  16        1.64       13.78     16.05 o 
   0   2  16       14.50       41.74      9.75 o 
   1   2  16      675.52      740.27     16.92 o 
   2   2  16     3780.09     4056.32     61.52 o 
   3   2  16       14.20       25.38      5.41 o 
   4   2  16       78.62       76.63      7.06 o 
   5   2  16        0.09        1.86      5.88 o 
   6   2  16      198.27      208.48     27.04 o 
   7   2  16       71.72       75.03     33.02 o 
   8   2  16      159.02      162.47     19.41 o 
   9   2  16      145.83      138.88     56.96 o 
  10   2  16       74.12       98.60     23.36 o 
   1   3  16      894.92      891.68     18.87 o 
   2   3  16      915.33      916.24     20.96 o 
   3   3  16       22.65       29.57      6.18 o 
   4   3  16      183.02      209.74     13.11 o 
   5   3  16       98.12      102.85     16.79 o 
   6   3  16        0.07       -9.43      6.28 o 
   7   3  16      106.13      124.66     17.90 o 
   8   3  16        2.18       -4.59     14.10 o 
   9   3  16       52.09       56.18     15.99 o 
  10   3  16        1.38       19.43     16.97 o 
   0   4  16       19.56       24.75      8.28 o 
   1   4  16        2.48        4.75      5.24 o 
   2   4  16      530.73      550.60     16.46 o 
   3   4  16      168.35      184.57     11.11 o 
   4   4  16       49.11       66.42     11.14 o 
   5   4  16       56.04       73.77      9.79 o 
   6   4  16       44.35       31.26     10.24 o 
   7   4  16        4.20        6.76     11.09 o 
   8   4  16       12.34       -1.22     16.38 o 
   9   4  16       34.16       43.53     21.28 o 
  10   4  16       20.21       29.47     20.02 o 
   1   5  16       45.67       39.32      7.87 o 
   2   5  16      120.24      119.87     10.40 o 
   3   5  16       54.93       51.27      8.58 o 
   4   5  16      302.05      280.02     15.46 o 
   5   5  16      121.55      115.11     11.92 o 
   6   5  16      238.10      223.26     24.02 o 
   7   5  16        1.33       -2.58      9.25 o 
   8   5  16       17.70       16.32     14.46 o 
   9   5  16        0.37        2.07     18.99 o 
   0   6  16      151.24      144.06     16.00 o 
   1   6  16      178.72      192.40     13.23 o 
   2   6  16        2.46       -0.50      7.32 o 
   3   6  16       90.28       55.69     10.61 o 
   4   6  16      215.28      174.16     14.32 o 
   5   6  16      193.15      174.70     17.18 o 
   6   6  16        4.71        5.00     10.37 o 
   7   6  16       14.11       15.56     11.42 o 
   8   6  16        1.60        6.93     14.72 o 
   1   7  16        2.71       -5.07      7.34 o 
   2   7  16       56.84       69.45     11.29 o 
   3   7  16        4.49       12.82      9.12 o 
   4   7  16        0.55        1.32      8.38 o 
   5   7  16       94.55       78.83     14.06 o 
   6   7  16       82.57       70.39     25.32 o 
   7   7  16       24.10       45.95     13.50 o 
   0   8  16      232.14      336.36     33.71 o 
   1   8  16        4.82        4.67      7.79 o 
   2   8  16       10.74        2.40      8.06 o 
   3   8  16        0.47       11.33      9.06 o 
   4   8  16        2.07        7.89     12.42 o 
   5   8  16        2.97       -5.06      9.45 o 
   1   9  16        8.74       21.35     10.03 o 
   2   9  16       14.27       14.09     14.62 o 
   1   1  17      235.86      239.33     10.72 o 
   2   1  17      213.30      226.16     13.21 o 
   3   1  17      127.11      126.06      8.56 o 
   4   1  17      758.58      740.83     19.99 o 
   5   1  17      125.01      127.32     20.34 o 
   6   1  17       40.77       56.41      8.89 o 
   7   1  17       10.73       13.21      9.03 o 
   8   1  17       58.66       87.76     16.00 o 
   9   1  17       31.32       74.81     30.70 o 
  10   1  17       27.60       14.70     19.69 o 
   0   2  17      180.78      173.06     11.92 o 
   1   2  17       86.30       96.08      7.03 o 
   2   2  17     1083.15     1165.20     21.82 o 
   3   2  17      250.04      246.36     13.42 o 
   4   2  17        3.14        1.52      4.98 o 
   5   2  17      133.56      136.67     11.59 o 
   6   2  17       30.43       36.35      9.93 o 
   7   2  17       77.73       75.57     19.41 o 
   8   2  17       11.79       16.61     12.66 o 
   9   2  17       76.85       38.26     17.77 o 
  10   2  17       11.24       35.72     18.57 o 
   1   3  17     1104.30     1039.80     21.06 o 
   2   3  17      815.94      899.51     21.08 o 
   3   3  17       24.98       25.13      5.99 o 
   4   3  17       82.45       88.32      8.14 o 
   5   3  17       25.42       33.89      7.83 o 
   6   3  17        0.00      -10.18      6.79 o 
   7   3  17       46.20       41.81     14.00 o 
   8   3  17       37.71       31.74     17.72 o 
   9   3  17        3.37       14.02     12.98 o 
  10   3  17        0.10        5.17     15.65 o 
   0   4  17       92.36       90.34     11.20 o 
   1   4  17      560.74      537.99     16.42 o 
   2   4  17       18.67       17.76      6.45 o 
   3   4  17      276.36      299.46     19.38 o 
   4   4  17      530.50      539.97     18.69 o 
   5   4  17      215.19      210.94     13.61 o 
   6   4  17       11.16        2.12      8.65 o 
   7   4  17        0.11       -5.39     10.63 o 
   8   4  17        0.20        0.71     16.98 o 
   9   4  17        7.07        4.31     16.86 o 
   1   5  17        0.05        3.92      6.66 o 
   2   5  17       29.11       33.01      8.17 o 
   3   5  17        5.50        1.74      6.70 o 
   4   5  17       11.34        5.99      7.50 o 
   5   5  17       16.15       10.58      7.83 o 
   6   5  17      136.64      113.89     14.26 o 
   7   5  17        3.35        5.14      9.28 o 
   8   5  17       12.19       20.28     15.50 o 
   9   5  17        1.19      -24.89     16.59 o 
   0   6  17      255.08      252.30     28.48 o 
   1   6  17        0.90       -7.01      7.53 o 
   2   6  17       80.80       84.10     10.36 o 
   3   6  17      105.09      101.26     12.91 o 
   4   6  17       41.99       39.29      9.96 o 
   5   6  17      206.56      175.63     17.35 o 
   6   6  17        0.12       -0.57      9.07 o 
   7   6  17        0.58        2.65      9.55 o 
   8   6  17        0.08       -5.59     10.80 o 
   1   7  17        0.51       -5.12      7.31 o 
   2   7  17        0.69        1.55      8.02 o 
   3   7  17        6.34       17.08      8.93 o 
   4   7  17        0.09        6.53      9.00 o 
   5   7  17       18.21       40.96     12.42 o 
   6   7  17        0.00       12.29     10.97 o 
   7   7  17        9.12       22.43     11.59 o 
   0   8  17      167.62      187.68     22.44 o 
   1   8  17       39.87       27.26      9.73 o 
   2   8  17      143.42      130.99     16.70 o 
   3   8  17        0.33       -0.52      9.32 o 
   4   8  17        6.72       12.10     11.87 o 
   5   8  17        1.18        3.44     12.01 o 
   1   9  17        6.53       15.78      9.79 o 
   2   9  17       82.36       69.36     21.25 o 
   0   0  18       10.78        1.93      6.93 o 
   1   0  18        0.48        6.12      6.14 o 
   2   0  18      775.98      806.55     26.45 o 
   3   0  18      958.56      940.36     28.93 o 
   4   0  18      922.51      929.27     44.86 o 
   5   0  18      267.56      293.03     46.85 o 
   6   0  18       77.34      104.34     17.97 o 
   7   0  18     1422.87     1337.77    160.04 o 
   8   0  18      310.70      318.33     86.34 o 
   9   0  18       17.99       14.67     23.94 o 
  10   0  18        0.08       -1.16     23.17 o 
   1   1  18        3.09        4.39      4.47 o 
   2   1  18      599.71      573.59     14.91 o 
   3   1  18      829.96      748.97     18.90 o 
   4   1  18      292.91      292.35     11.58 o 
   5   1  18      151.45      175.41     14.11 o 
   6   1  18       95.63      107.39     12.44 o 
   7   1  18       37.81       44.89     11.10 o 
   8   1  18      767.24      549.61    308.68 o 
   9   1  18       31.18       50.52     19.65 o 
  10   1  18       80.60       58.33     20.66 o 
   0   2  18      771.30      739.27     23.28 o 
   1   2  18      124.36      138.61      8.07 o 
   2   2  18      107.86      117.97      9.01 o 
   3   2  18       29.09       27.28      5.76 o 
   4   2  18       21.32       25.49      6.18 o 
   5   2  18       76.41       99.35     10.35 o 
   6   2  18      464.08      442.87     20.24 o 
   7   2  18       15.53        7.26     14.83 o 
   8   2  18       67.53       57.38     15.20 o 
   9   2  18        0.46       10.14     14.65 o 
  10   2  18        0.36       20.60     16.70 o 
   1   3  18        7.38        9.64      4.79 o 
   2   3  18      174.15      192.71     11.91 o 
   3   3  18      203.19      201.58     12.07 o 
   4   3  18        9.80        8.21      6.49 o 
   5   3  18        2.61        0.70      6.57 o 
   6   3  18        6.91        7.82      9.03 o 
   7   3  18      127.65      128.93     35.24 o 
   8   3  18      163.20      178.27     61.79 o 
   9   3  18        1.93        8.61     12.75 o 
  10   3  18       55.91       67.43     21.11 o 
   0   4  18       39.70       51.93      9.87 o 
   1   4  18      108.90      107.97     12.07 o 
   2   4  18      194.50      219.94     14.75 o 
   3   4  18      130.94      158.55     11.62 o 
   4   4  18      141.19      137.08     13.01 o 
   5   4  18        4.56       -2.36      6.68 o 
   6   4  18       21.20       16.26      9.44 o 
   7   4  18        3.24       10.59     19.79 o 
   8   4  18        0.02      -17.82     13.45 o 
   9   4  18       40.15       11.78     22.20 o 
   1   5  18      464.21      441.60     16.32 o 
   2   5  18      185.29      180.83     13.37 o 
   3   5  18       17.02       11.88      8.22 o 
   4   5  18       47.27       35.76      8.93 o 
   5   5  18       45.08       47.77     10.09 o 
   6   5  18        1.14       16.67      9.55 o 
   7   5  18       39.48       41.03     12.00 o 
   8   5  18        3.82      -13.71     12.03 o 
   0   6  18       63.92       58.98     15.63 o 
   1   6  18       34.60       33.41      9.41 o 
   2   6  18       14.40       15.38      9.84 o 
   3   6  18        2.78        9.39      8.20 o 
   4   6  18       50.84       36.78     10.55 o 
   5   6  18       40.35       36.37     11.38 o 
   6   6  18        0.90        3.40      9.77 o 
   7   6  18       69.84       79.26     17.95 o 
   8   6  18        5.53       16.27     18.01 o 
   1   7  18        2.65       -1.75      7.76 o 
   2   7  18      401.04      398.51     21.13 o 
   3   7  18        2.56       13.48      9.10 o 
   4   7  18        0.40        0.16      8.25 o 
   5   7  18      134.20      144.52     28.90 o 
   6   7  18       13.84        5.92     12.75 o 
   0   8  18       51.43       68.85     16.72 o 
   1   8  18       10.50       15.53      9.22 o 
   2   8  18       72.44       73.34     12.83 o 
   3   8  18       48.44       53.52     11.64 o 
   4   8  18        1.60        5.14     11.92 o 
   5   8  18        0.02       -0.83     12.40 o 
   1   9  18        0.02       15.77     10.15 o 
   1   1  19      644.69      643.30     16.16 o 
   2   1  19      220.96      228.52     10.78 o 
   3   1  19       58.19       68.05      7.27 o 
   4   1  19      120.61      144.46      9.54 o 
   5   1  19       32.20       41.91     10.59 o 
   6   1  19      528.34      512.48     32.93 o 
   7   1  19      176.76      172.23     16.39 o 
   8   1  19       12.45       18.85     11.98 o 
   9   1  19        0.84        4.76     15.31 o 
  10   1  19        1.75       15.86     16.38 o 
   0   2  19        7.01        8.11      5.76 o 
   1   2  19      137.84      132.95      8.13 o 
   2   2  19       28.29       41.55      6.46 o 
   3   2  19      195.99      193.17     10.26 o 
   4   2  19      467.95      469.43     14.62 o 
   5   2  19       56.31       69.33     11.04 o 
   6   2  19        0.84        8.62      8.44 o 
   7   2  19      191.29      180.24     25.88 o 
   8   2  19       24.17       18.81     13.09 o 
   9   2  19       51.42       53.85     18.15 o 
  10   2  19       20.74       35.09     19.10 o 
   1   3  19      136.62      146.66      8.71 o 
   2   3  19      150.18      151.13     10.10 o 
   3   3  19      114.18      136.51      9.91 o 
   4   3  19      455.79      467.76     18.41 o 
   5   3  19       29.35       31.33      8.12 o 
   6   3  19      163.07      138.12     47.61 o 
   7   3  19       44.50       59.12     15.66 o 
   8   3  19        3.32       -2.28     19.11 o 
   9   3  19        0.06       12.50     13.34 o 
   0   4  19      190.14      213.88     15.91 o 
   1   4  19      458.48      456.42     15.73 o 
   2   4  19        0.02       -0.22      5.83 o 
   3   4  19      480.08      477.73     16.17 o 
   4   4  19       11.68       26.41      8.09 o 
   5   4  19       65.89       90.85     10.82 o 
   6   4  19        1.52        5.99      8.51 o 
   7   4  19       69.38       24.14     18.52 o 
   8   4  19        0.87       -0.06     17.05 o 
   9   4  19        6.61       13.99     19.68 o 
   1   5  19       53.84       72.94     10.55 o 
   2   5  19        9.25        3.21      7.09 o 
   3   5  19      320.35      274.61     24.13 o 
   4   5  19       18.48       20.13      8.20 o 
   5   5  19       11.69        7.58      8.08 o 
   6   5  19       61.81       58.98     12.40 o 
   7   5  19        0.81       18.62     12.28 o 
   8   5  19       23.81       21.90     22.97 o 
   0   6  19      243.69      208.74     21.88 o 
   1   6  19      138.68      136.19     12.25 o 
   2   6  19       23.76       29.01      8.83 o 
   3   6  19      147.87      169.64     14.44 o 
   4   6  19        3.12        1.22      7.98 o 
   5   6  19      154.24      165.22     17.11 o 
   6   6  19        0.17        4.85      9.95 o 
   7   6  19       62.75       64.31     14.50 o 
   1   7  19       44.49       37.79      9.44 o 
   2   7  19        0.21       12.07      9.81 o 
   3   7  19        0.66       -3.29     10.27 o 
   4   7  19        0.18       -5.09      8.59 o 
   5   7  19       25.79       38.20     14.01 o 
   6   7  19        3.66        7.18     11.71 o 
   0   8  19        4.82       10.98     12.02 o 
   1   8  19        0.23       -4.69      7.75 o 
   2   8  19       22.38       26.23     10.71 o 
   3   8  19        7.31        6.59      8.87 o 
   4   8  19       33.52       34.70     21.40 o 
   0   0  20      253.92      253.82     28.20 o 
   1   0  20       47.73       46.20      9.31 o 
   2   0  20     2633.02     2616.25     78.32 o 
   3   0  20     1399.89     1404.68     50.78 o 
   4   0  20     1072.30     1087.46     44.74 o 
   5   0  20      649.50      620.81     26.30 o 
   6   0  20     2636.87     2880.76    143.90 o 
   7   0  20       10.21       29.77     15.00 o 
   8   0  20      225.05      232.02     60.45 o 
   9   0  20        0.02       29.34     24.32 o 
  10   0  20       48.48       61.01     30.89 o 
   1   1  20      591.10      641.16     16.46 o 
   2   1  20        4.47        4.80      4.92 o 
   3   1  20       34.90       44.89      6.98 o 
   4   1  20       36.58       44.16      8.05 o 
   5   1  20      134.29      145.12     14.05 o 
   6   1  20      243.63      291.56     19.29 o 
   7   1  20      769.99      724.76     54.15 o 
   8   1  20       88.30      109.93     18.49 o 
   9   1  20        9.04       39.35     18.27 o 
  10   1  20       15.73       19.46     18.27 o 
   0   2  20       46.81       67.60      9.87 o 
   1   2  20      141.59      159.65      9.29 o 
   2   2  20      267.42      265.34     11.47 o 
   3   2  20       89.17       97.96      8.49 o 
   4   2  20       61.78       73.65      8.10 o 
   5   2  20      266.61      243.11     27.77 o 
   6   2  20       49.79       23.07      9.67 o 
   7   2  20      211.39      198.62     27.42 o 
   8   2  20        1.09        4.81     12.16 o 
   9   2  20        1.27       -3.21     11.59 o 
  10   2  20       14.47       13.99     17.99 o 
   1   3  20      473.64      442.03     14.61 o 
   2   3  20        0.97        6.34      5.69 o 
   3   3  20      354.54      368.23     13.83 o 
   4   3  20       91.21      113.88     10.73 o 
   5   3  20        3.87        1.51      7.11 o 
   6   3  20       67.72       57.40     12.02 o 
   7   3  20        0.71      -12.80     11.18 o 
   8   3  20        1.88       -2.18     15.14 o 
   9   3  20        3.37       -1.27     12.72 o 
   0   4  20      671.00      668.66     25.18 o 
   1   4  20      746.73      760.86     20.82 o 
   2   4  20      877.35      859.64     22.47 o 
   3   4  20       67.93       84.35      9.54 o 
   4   4  20      229.85      224.78     15.26 o 
   5   4  20      111.87      118.66     11.69 o 
   6   4  20       97.16      116.57     11.95 o 
   7   4  20       29.18       17.49     12.60 o 
   8   4  20        3.61      -12.74     15.84 o 
   9   4  20       52.72       40.87     23.75 o 
   1   5  20     1401.71     1357.88     33.22 o 
   2   5  20       17.34       33.59      8.58 o 
   3   5  20       13.35       18.26      8.55 o 
   4   5  20       14.64       13.56      8.43 o 
   5   5  20        6.07       13.22      8.37 o 
   6   5  20        0.13        4.91      9.01 o 
   7   5  20        2.11        0.42     10.61 o 
   8   5  20        0.02       11.93     19.67 o 
   0   6  20       95.46       92.12     16.86 o 
   1   6  20      190.56      176.12     16.58 o 
   2   6  20       72.07       81.04     10.64 o 
   3   6  20      134.57      107.32     15.37 o 
   4   6  20        3.61        6.17      8.42 o 
   5   6  20        2.60        8.61     10.08 o 
   6   6  20        0.02        7.21     10.08 o 
   7   6  20       21.43       16.81     11.28 o 
   1   7  20      444.23      456.66     28.77 o 
   2   7  20        0.45       -0.64      7.63 o 
   3   7  20       51.94       37.25     10.19 o 
   4   7  20       97.31      101.89     15.05 o 
   5   7  20       13.71       13.41     11.20 o 
   6   7  20        0.70       22.32     11.66 o 
   0   8  20      108.74       73.42     21.56 o 
   1   8  20       57.34       54.15     12.56 o 
   2   8  20        0.62       25.44     10.85 o 
   3   8  20       76.48       60.88     17.18 o 
   4   8  20      125.89       80.06     14.45 o 
   1   1  21      127.18      110.88      8.29 o 
   2   1  21        8.99       14.10      6.14 o 
   3   1  21        1.11       16.05      6.05 o 
   4   1  21      149.48      175.20     16.43 o 
   5   1  21      298.28      269.83     17.21 o 
   6   1  21       39.77       55.60     11.93 o 
   7   1  21       38.22       32.03     13.88 o 
   8   1  21      101.42      104.28     33.13 o 
   9   1  21       79.14      109.43     23.91 o 
  10   1  21       63.44       82.00     23.75 o 
   0   2  21      172.43      176.03     15.44 o 
   1   2  21       16.74       24.89      5.49 o 
   2   2  21      654.66      654.60     18.98 o 
   3   2  21      215.79      216.75     15.61 o 
   4   2  21      265.86      263.36     17.53 o 
   5   2  21      113.22      153.74     23.02 o 
   6   2  21       70.83       73.65     15.47 o 
   7   2  21        6.62        5.09     10.54 o 
   8   2  21       10.25        6.37     12.26 o 
   9   2  21       37.01       29.09     14.74 o 
   1   3  21       84.34      106.40      9.19 o 
   2   3  21       43.94       54.27      7.94 o 
   3   3  21      178.19      178.35     11.33 o 
   4   3  21       11.07       12.44      6.61 o 
   5   3  21      127.46      113.53     13.40 o 
   6   3  21        1.80       -1.73      8.76 o 
   7   3  21       17.29        8.38     14.10 o 
   8   3  21       23.72       28.29     18.80 o 
   9   3  21       40.05       31.96     16.77 o 
   0   4  21      103.39      153.85     17.59 o 
   1   4  21      650.66      638.90     19.15 o 
   2   4  21      456.13      457.53     17.53 o 
   3   4  21      140.20      144.31     11.32 o 
   4   4  21       43.33       51.53      9.37 o 
   5   4  21       64.34       63.62     10.12 o 
   6   4  21       16.01       17.02      9.40 o 
   7   4  21        3.29       -4.12     12.31 o 
   8   4  21        4.53       -0.45     16.79 o 
   9   4  21        9.20       21.69     19.91 o 
   1   5  21     4270.38     4059.83     71.95 o 
   2   5  21      427.59      411.96     17.51 o 
   3   5  21       25.86       42.14      9.62 o 
   4   5  21      170.58      179.19     14.95 o 
   5   5  21        7.76       18.85      8.61 o 
   6   5  21        6.55        7.11      9.75 o 
   7   5  21        0.08        3.46     13.74 o 
   8   5  21       42.18       26.29     20.21 o 
   0   6  21      187.01      175.78     20.95 o 
   1   6  21       84.50      102.56     12.06 o 
   2   6  21      116.86      119.21     11.96 o 
   3   6  21       44.95       45.97     10.27 o 
   4   6  21       12.50       15.15      8.56 o 
   5   6  21        4.72        1.37      8.87 o 
   6   6  21       21.27       33.34     12.03 o 
   7   6  21        0.11       -6.64     11.11 o 
   1   7  21      234.86      258.95     18.86 o 
   2   7  21        1.61       13.21      9.35 o 
   3   7  21       84.26       84.61     12.22 o 
   4   7  21       13.83       13.96      9.65 o 
   5   7  21        0.46       13.62     13.39 o 
   0   8  21        5.37       13.34     11.37 o 
   1   8  21       37.06       28.10     12.60 o 
   2   8  21      106.25       97.34     17.29 o 
   3   8  21       40.83       39.92     14.97 o 
   0   0  22     1531.09     1431.30     75.54 o 
   1   0  22      733.31      673.65     26.06 o 
   2   0  22       74.97       87.98     13.03 o 
   3   0  22      321.01      349.57     23.97 o 
   4   0  22     1502.78     1601.63     48.64 o 
   5   0  22      937.73      998.26     42.40 o 
   6   0  22      267.37      315.79     27.33 o 
   7   0  22       26.92       50.56     18.20 o 
   8   0  22      293.68      281.92    140.99 o 
   9   0  22      410.45      509.57     58.72 o 
   1   1  22      188.74      202.38     19.95 o 
   2   1  22      223.22      206.68     21.16 o 
   3   1  22     1685.20     1673.85     43.08 o 
   4   1  22      221.32      259.99     23.71 o 
   5   1  22      244.31      203.97     23.03 o 
   6   1  22        0.84        2.09      9.63 o 
   7   1  22       51.81       52.47     12.56 o 
   8   1  22       29.36       32.68     14.60 o 
   9   1  22        3.45       12.30     17.61 o 
   0   2  22      157.57      137.95     12.29 o 
   1   2  22        9.60        9.37      5.59 o 
   2   2  22        3.01       14.80      6.33 o 
   3   2  22      260.11      264.82     14.86 o 
   4   2  22       94.87      110.78     14.99 o 
   5   2  22      710.16      650.30     35.02 o 
   6   2  22       26.09       27.23     10.44 o 
   7   2  22       45.96       44.09     13.97 o 
   8   2  22       26.09       47.31     15.64 o 
   9   2  22        4.90        8.24     13.60 o 
   1   3  22       39.08       58.00      8.81 o 
   2   3  22      316.54      293.05     13.58 o 
   3   3  22      631.67      653.16     19.13 o 
   4   3  22      272.42      260.52     17.07 o 
   5   3  22       54.50       48.98     10.72 o 
   6   3  22       84.11       91.95     17.50 o 
   7   3  22        1.17        4.97     15.76 o 
   8   3  22      109.70       83.99     83.22 o 
   9   3  22      114.78      117.74     34.23 o 
   0   4  22     2510.34     2355.20     86.33 o 
   1   4  22      638.02      660.01     19.93 o 
   2   4  22       78.08       82.49      9.85 o 
   3   4  22     1316.11     1197.54     33.45 o 
   4   4  22        3.71       10.25      7.48 o 
   5   4  22       79.86       66.46     10.46 o 
   6   4  22       41.51       45.94     11.43 o 
   7   4  22       27.08       18.79     14.31 o 
   8   4  22       30.17       39.15     35.14 o 
   1   5  22      228.53      313.75     17.11 o 
   2   5  22       58.88       73.47      9.86 o 
   3   5  22       89.98      110.67     12.45 o 
   4   5  22       17.09       28.17      8.89 o 
   5   5  22        0.06       10.91      8.53 o 
   6   5  22       30.86       32.15     11.03 o 
   7   5  22       14.74       18.49     16.42 o 
   8   5  22        0.03        2.01     19.41 o 
   0   6  22      168.29      167.49     20.30 o 
   1   6  22      388.29      392.73     29.49 o 
   2   6  22      239.48      275.21     26.03 o 
   3   6  22       23.56       19.51      9.51 o 
   4   6  22        5.96       10.77      9.18 o 
   5   6  22        0.10       14.75      9.92 o 
   6   6  22       15.20       13.37     10.30 o 
   1   7  22       42.88       42.15     10.54 o 
   2   7  22       36.45       59.43     12.16 o 
   3   7  22      129.72      129.75     14.48 o 
   4   7  22        4.29       -2.37      9.69 o 
   5   7  22        0.41        5.51     10.41 o 
   0   8  22       37.35       55.18     16.00 o 
   1   8  22      145.25      174.52     17.81 o 
   2   8  22        0.01       15.60     10.83 o 
   1   1  23      971.28      963.28     22.95 o 
   2   1  23      394.35      416.25     16.46 o 
   3   1  23      177.50      191.12     15.10 o 
   4   1  23       40.72       39.22      9.04 o 
   5   1  23      144.24      120.90     15.27 o 
   6   1  23      195.24      185.99     24.25 o 
   7   1  23      368.81      363.70     44.22 o 
   8   1  23      122.87      130.38     19.83 o 
   9   1  23        4.85       10.33     16.51 o 
   0   2  23       30.62       41.23      9.21 o 
   1   2  23       58.85       81.41      8.42 o 
   2   2  23      433.12      455.05     15.31 o 
   3   2  23     1282.49     1318.15     33.11 o 
   4   2  23       99.49      123.72     12.09 o 
   5   2  23       10.90       20.13      9.79 o 
   6   2  23        9.32       11.45     10.09 o 
   7   2  23       60.29       73.26     13.66 o 
   8   2  23       22.90       30.65     14.96 o 
   9   2  23       12.41       14.68     14.38 o 
   1   3  23      804.94      802.21     21.52 o 
   2   3  23      110.04       90.14      9.63 o 
   3   3  23      221.73      245.26     13.68 o 
   4   3  23       14.92       23.49      8.06 o 
   5   3  23       35.04       27.00      9.95 o 
   6   3  23       15.88       12.44      9.76 o 
   7   3  23       99.29       85.23     57.15 o 
   8   3  23        5.96        5.79     21.62 o 
   9   3  23       10.08       26.45     16.16 o 
   0   4  23      354.52      414.01     25.12 o 
   1   4  23      376.84      398.45     16.11 o 
   2   4  23       60.30       80.14      9.94 o 
   3   4  23       80.94      103.72     10.57 o 
   4   4  23        5.80        2.53      7.47 o 
   5   4  23       14.73       21.46      8.64 o 
   6   4  23        1.12        5.88     10.18 o 
   7   4  23        3.99        3.17     12.97 o 
   8   4  23       21.37        9.13     26.45 o 
   1   5  23       98.16      129.99     15.97 o 
   2   5  23      101.51      124.43     12.36 o 
   3   5  23      120.35      108.63     12.20 o 
   4   5  23      348.33      259.58     74.56 o 
   5   5  23        2.37       11.46      8.20 o 
   6   5  23        5.35       -1.02     11.74 o 
   7   5  23        2.17        1.36     13.92 o 
   0   6  23      170.00      187.90     21.14 o 
   1   6  23      249.34      257.94     16.81 o 
   2   6  23       30.25       36.29     10.57 o 
   3   6  23       98.04       85.84     12.02 o 
   4   6  23        9.46        1.91      7.65 o 
   5   6  23        2.23        6.83      8.40 o 
   6   6  23        3.06        8.96      9.61 o 
   1   7  23       33.20       42.32     10.69 o 
   2   7  23        7.69       14.72     10.01 o 
   3   7  23       31.43       54.62     11.75 o 
   4   7  23        1.47       10.84     10.26 o 
   5   7  23        5.27       -1.73     11.99 o 
   0   8  23      206.83      159.73     22.35 o 
   1   8  23        1.56       11.27      9.61 o 
   2   8  23        7.21       22.39     10.96 o 
   0   0  24      244.44      200.87     31.68 o 
   1   0  24      378.74      426.86     27.32 o 
   2   0  24      415.80      440.59     28.27 o 
   3   0  24      977.55     1009.42     74.85 o 
   4   0  24      824.56      790.54     32.24 o 
   5   0  24     1040.08     1119.28     50.98 o 
   6   0  24      307.47      329.81     44.62 o 
   7   0  24      443.88      410.58     90.80 o 
   8   0  24      108.33      119.86     23.04 o 
   9   0  24      224.34      296.24     51.75 o 
   1   1  24       17.12       28.04      5.87 o 
   2   1  24       33.68       19.73      7.12 o 
   3   1  24      138.38      154.86     12.56 o 
   4   1  24      339.30      320.14     22.32 o 
   5   1  24      138.67      112.85     19.01 o 
   6   1  24      333.78      348.02     39.51 o 
   7   1  24       71.07       69.65     26.64 o 
   8   1  24       53.50       56.71     18.31 o 
   9   1  24       25.91       29.53     19.68 o 
   0   2  24     1753.39     1748.45     45.16 o 
   1   2  24      388.90      392.52     14.54 o 
   2   2  24        0.01        5.41      6.26 o 
   3   2  24        4.23       13.02      6.62 o 
   4   2  24       33.76       46.26      9.75 o 
   5   2  24      105.34       86.85     15.95 o 
   6   2  24       30.84       28.55     11.54 o 
   7   2  24      134.38       89.65     20.55 o 
   8   2  24       73.22       65.40     17.59 o 
   9   2  24        2.27       16.46     14.90 o 
   1   3  24      371.48      406.58     15.86 o 
   2   3  24      152.21      163.19     13.21 o 
   3   3  24      334.08      313.32     27.94 o 
   4   3  24       61.12       49.20      9.46 o 
   5   3  24       17.49       21.95     10.62 o 
   6   3  24       32.96       23.91     11.03 o 
   7   3  24       11.00        1.64     16.92 o 
   8   3  24       57.89       40.20     20.39 o 
   0   4  24        4.71       12.25     14.31 o 
   1   4  24      291.66      274.42     15.06 o 
   2   4  24      175.61      189.12     13.11 o 
   3   4  24       22.20       13.15      7.53 o 
   4   4  24       52.32       53.50     10.11 o 
   5   4  24       95.19       85.19     12.70 o 
   6   4  24      149.02      120.67     21.13 o 
   7   4  24       46.77       68.70     18.14 o 
   8   4  24      121.44      103.14     26.17 o 
   1   5  24      107.07      112.24     12.39 o 
   2   5  24      121.03      136.69     12.32 o 
   3   5  24       31.71       33.78      9.50 o 
   4   5  24       56.43       57.00     11.40 o 
   5   5  24       10.49       13.28      8.46 o 
   6   5  24       11.73        2.09     10.68 o 
   7   5  24        0.01       -0.72     13.13 o 
   0   6  24       26.23       43.83     14.65 o 
   1   6  24      113.99      131.03     14.88 o 
   2   6  24        2.31        6.42      8.37 o 
   3   6  24        4.90       18.22      9.52 o 
   4   6  24       22.25       11.07     13.04 o 
   5   6  24        2.88        1.90      8.96 o 
   6   6  24        4.08        1.99      9.24 o 
   1   7  24      119.43      152.27     16.72 o 
   2   7  24       17.63       28.14     11.06 o 
   3   7  24       29.44       31.88     11.28 o 
   4   7  24       51.06       51.13     11.74 o 
   1   1  25      117.75      132.39     10.13 o 
   2   1  25       15.95       16.04      6.91 o 
   3   1  25       25.14       27.61      8.43 o 
   4   1  25       60.12       82.09     11.17 o 
   5   1  25       67.54       79.11     12.72 o 
   6   1  25      394.53      367.87     40.37 o 
   7   1  25       43.55       61.33     13.52 o 
   8   1  25       34.71       34.16     15.25 o 
   9   1  25       44.44       69.27     23.47 o 
   0   2  25      698.09      732.67     26.46 o 
   1   2  25       45.85       50.90      8.41 o 
   2   2  25        1.73       -9.32      6.21 o 
   3   2  25       46.10       49.81      8.45 o 
   4   2  25       26.25       18.86      8.24 o 
   5   2  25      169.24      152.75     32.28 o 
   6   2  25        2.80       13.96     10.33 o 
   7   2  25       33.82       30.15     12.01 o 
   8   2  25       30.93       29.46     15.17 o 
   1   3  25      549.27      560.21     28.03 o 
   2   3  25        3.41        5.57      7.10 o 
   3   3  25       85.59       90.99     10.63 o 
   4   3  25        4.26       -4.33      8.01 o 
   5   3  25        9.76        4.31      8.89 o 
   6   3  25       76.43       67.44     17.72 o 
   7   3  25       44.03       51.31     20.89 o 
   8   3  25       12.19       25.63     20.17 o 
   0   4  25       23.00       35.70     13.66 o 
   1   4  25      325.69      333.51     17.72 o 
   2   4  25       24.84       35.76      8.39 o 
   3   4  25        9.98       16.57      8.48 o 
   4   4  25        1.93       -0.37      7.61 o 
   5   4  25       51.52       51.75     11.71 o 
   6   4  25        3.47       16.46     10.99 o 
   7   4  25        7.74       19.17     15.42 o 
   1   5  25      160.10      153.39     13.88 o 
   2   5  25      200.61      209.71     14.30 o 
   3   5  25       89.16       84.03     14.10 o 
   4   5  25       56.95       63.85     11.63 o 
   5   5  25        4.78        2.59      8.33 o 
   6   5  25      164.93       79.89     22.58 o 
   7   5  25       34.16       20.68     15.74 o 
   0   6  25       29.64       41.28     13.96 o 
   1   6  25        1.38        1.91      9.44 o 
   2   6  25        0.36       -0.81      9.06 o 
   3   6  25        0.61       -1.51      8.19 o 
   4   6  25        5.06        2.69      8.36 o 
   5   6  25        1.19       -7.91      8.15 o 
   1   7  25       26.24       47.76     11.54 o 
   2   7  25       21.40       13.33     10.01 o 
   3   7  25       32.01       42.52     12.37 o 
   0   0  26      602.18      617.68     49.09 o 
   1   0  26      113.73      172.86     22.25 o 
   2   0  26       38.60       33.59     14.86 o 
   3   0  26       73.74       67.47     13.43 o 
   4   0  26       42.03       50.67     12.85 o 
   5   0  26      104.08       73.04     30.12 o 
   6   0  26       61.94       80.34     23.55 o 
   7   0  26      166.67      152.27     89.99 o 
   8   0  26       15.49       27.51     18.14 o 
   1   1  26       37.24       39.69      7.71 o 
   2   1  26        3.04       -7.25      6.05 o 
   3   1  26      427.86      444.38     18.91 o 
   4   1  26        4.67        7.33      8.24 o 
   5   1  26      374.79      335.52     23.70 o 
   6   1  26        0.75       15.49      9.83 o 
   7   1  26        0.85       13.22     10.50 o 
   8   1  26        6.59       21.65     14.14 o 
   0   2  26      384.72      364.88     23.23 o 
   1   2  26       30.03       20.14      7.42 o 
   2   2  26        1.24       -9.07      6.05 o 
   3   2  26        7.61       -9.13      6.08 o 
   4   2  26      253.87      195.67     30.27 o 
   5   2  26        0.04        0.94      9.31 o 
   6   2  26      190.35      121.21     15.44 o 
   7   2  26       23.76       32.91     12.71 o 
   8   2  26        1.14        5.19     13.45 o 
   1   3  26      294.80      314.47     17.82 o 
   2   3  26      151.17      163.28     11.99 o 
   3   3  26       13.92       19.50      7.65 o 
   4   3  26       48.87       42.03     10.83 o 
   5   3  26       80.31       62.98     24.97 o 
   6   3  26       31.43       32.94     13.65 o 
   7   3  26       60.89       39.91     21.62 o 
   8   3  26       49.32       46.08     17.03 o 
   0   4  26       75.48      112.54     18.26 o 
   1   4  26       12.19       29.26      9.59 o 
   2   4  26      153.69      125.59     11.68 o 
   3   4  26       16.93       12.58      8.66 o 
   4   4  26       44.93       31.02      9.34 o 
   5   4  26       15.78       17.57      9.94 o 
   6   4  26        1.85        7.70     10.92 o 
   7   4  26       83.14       66.03     24.03 o 
   1   5  26        7.34       12.32      8.57 o 
   2   5  26       33.95       43.75     10.41 o 
   3   5  26       64.43       49.73     10.68 o 
   4   5  26       63.14       69.64     11.81 o 
   5   5  26       48.71       27.91     10.79 o 
   6   5  26        2.70       10.39     11.95 o 
   0   6  26      154.91      152.08     20.50 o 
   1   6  26       71.84       57.24     11.08 o 
   2   6  26       19.85       24.79     10.54 o 
   3   6  26        5.38       -1.41      8.67 o 
   4   6  26        2.73       10.71      9.53 o 
   5   6  26        0.01        5.89      9.09 o 
   1   7  26       21.28       18.84      9.89 o 
   2   7  26       30.38       14.85     10.46 o 
   3   7  26       18.83       30.04     12.17 o 
   1   1  27       56.76       75.07      9.67 o 
   2   1  27       20.73       18.01      8.16 o 
   3   1  27      160.35      173.20     14.74 o 
   4   1  27       18.22       12.72      8.68 o 
   5   1  27      143.46      153.15     14.75 o 
   6   1  27      104.59      100.67     16.09 o 
   7   1  27       19.15       11.35     10.72 o 
   8   1  27       20.57       26.39     15.76 o 
   0   2  27        0.72       15.95     11.57 o 
   1   2  27       20.46       15.72      7.61 o 
   2   2  27        7.04       -2.69      6.19 o 
   3   2  27        9.85        1.39      7.35 o 
   4   2  27       14.00       -4.85      8.74 o 
   5   2  27      128.78      136.89     42.81 o 
   6   2  27       80.64       64.65     16.25 o 
   7   2  27        0.17        3.59     10.49 o 
   8   2  27        0.45       -9.24     12.12 o 
   1   3  27      393.99      400.63     19.31 o 
   2   3  27      145.53      146.11     11.83 o 
   3   3  27      262.53      246.88     15.08 o 
   4   3  27       28.68       22.82      9.52 o 
   5   3  27       28.38       29.44     11.91 o 
   6   3  27        0.01        5.82     10.80 o 
   7   3  27       25.36       23.16     37.45 o 
   0   4  27      462.53      466.21     27.48 o 
   1   4  27        0.46       14.56      8.79 o 
   2   4  27       82.32       81.21     10.54 o 
   3   4  27        0.60        5.59      7.99 o 
   4   4  27        6.26        5.31     10.15 o 
   5   4  27        5.88        8.36      9.67 o 
   6   4  27        0.44       -1.01     10.69 o 
   7   4  27       12.01       23.25     19.73 o 
   1   5  27       93.75       78.42     11.68 o 
   2   5  27       19.00       12.20      8.71 o 
   3   5  27      100.20       84.42     11.99 o 
   4   5  27       15.06       13.85      8.86 o 
   5   5  27       10.40        4.46     10.12 o 
   6   5  27        4.63       11.50     12.46 o 
   0   6  27       28.58       11.50     11.64 o 
   1   6  27        9.72       19.70      8.98 o 
   2   6  27       26.64       15.36      9.60 o 
   3   6  27        1.10        1.98      8.80 o 
   4   6  27        9.78       12.31      9.87 o 
   1   7  27       14.29       30.42     11.56 o 
   2   7  27        0.25        0.47      9.24 o 
   0   0  28        0.69        0.77     18.15 o 
   1   0  28        4.29       15.21     13.52 o 
   2   0  28       91.42       78.82     30.31 o 
   3   0  28       58.81       63.39     13.50 o 
   4   0  28       12.82       17.40     11.66 o 
   5   0  28       60.31       77.43     19.61 o 
   6   0  28      326.24      257.58     40.37 o 
   7   0  28       49.92       38.70     25.49 o 
   8   0  28       67.69       47.86     21.24 o 
   1   1  28        2.07        5.56      6.98 o 
   2   1  28      148.11      124.93     12.87 o 
   3   1  28        8.46       19.12      8.78 o 
   4   1  28        5.41        1.87      8.08 o 
   5   1  28      238.97      212.50     40.59 o 
   6   1  28       77.72       65.18     18.58 o 
   7   1  28       18.43       16.59     11.69 o 
   8   1  28        1.02        7.53     14.60 o 
   0   2  28      148.50      137.90     18.11 o 
   1   2  28       11.35       -4.44      6.54 o 
   2   2  28      185.01      180.31     14.55 o 
   3   2  28        8.89        8.88      8.56 o 
   4   2  28        9.77       12.95      9.91 o 
   5   2  28        2.30        5.10     10.25 o 
   6   2  28       17.00        7.66     13.09 o 
   7   2  28        0.42       -2.69     10.74 o 
   1   3  28      245.76      266.25     34.46 o 
   2   3  28      417.12      416.80     18.91 o 
   3   3  28       11.82       27.65      9.13 o 
   4   3  28      158.18      115.32     20.03 o 
   5   3  28        3.54       -0.30     10.22 o 
   6   3  28       20.98       12.48     10.87 o 
   7   3  28        0.90       29.23     19.69 o 
   0   4  28      116.11      126.89     18.37 o 
   1   4  28      137.77      124.69     16.70 o 
   2   4  28        1.47       -0.42      8.08 o 
   3   4  28        6.26       -0.14      8.09 o 
   4   4  28        4.05       -9.18      8.35 o 
   5   4  28       24.11       12.32     10.22 o 
   6   4  28       13.39       11.50     11.64 o 
   1   5  28      151.06      163.86     14.95 o 
   2   5  28       53.74       52.88     11.06 o 
   3   5  28      102.23       80.72     11.94 o 
   4   5  28       13.26       13.19      8.77 o 
   5   5  28        3.12       -5.26      9.31 o 
   0   6  28        5.93       -1.19     10.82 o 
   1   6  28       30.92       15.26      8.99 o 
   2   6  28       81.60       90.68     14.03 o 
   3   6  28       18.24        6.25      9.26 o 
   4   6  28       20.27       15.72      9.77 o 
   1   1  29      260.78      233.96     19.46 o 
   2   1  29        0.62       -3.36      7.21 o 
   3   1  29       67.08       71.46     11.13 o 
   4   1  29       34.21       21.74      9.37 o 
   5   1  29      162.16      162.86     25.73 o 
   6   1  29        0.89        5.55     10.60 o 
   7   1  29       29.75       30.12     12.40 o 
   0   2  29      290.44      268.50     30.31 o 
   1   2  29        7.60       -6.14      7.34 o 
   2   2  29      114.05      135.00     12.78 o 
   3   2  29      129.96      143.51     15.96 o 
   4   2  29       76.43       76.10     14.43 o 
   5   2  29        4.23        9.42     10.25 o 
   6   2  29        4.79       10.67     12.63 o 
   7   2  29        3.13       -1.86     10.78 o 
   1   3  29       59.37       60.56     10.76 o 
   2   3  29      129.65      136.13     16.36 o 
   3   3  29        1.14        1.31      7.86 o 
   4   3  29      110.74       86.40     14.36 o 
   5   3  29        0.48        4.52     10.06 o 
   6   3  29       72.04       75.93     21.35 o 
   7   3  29        1.05       -5.39     16.97 o 
   0   4  29      263.18      262.94     38.26 o 
   1   4  29       21.21       12.51      8.99 o 
   2   4  29        0.14       -3.54      7.70 o 
   3   4  29        3.70        4.72      8.31 o 
   4   4  29       25.74       25.15     10.75 o 
   5   4  29        6.71       -4.29     10.24 o 
   6   4  29        5.99        5.01     11.92 o 
   1   5  29      132.13      113.06     13.66 o 
   2   5  29       91.02       89.43     12.79 o 
   3   5  29        0.00        9.36     10.04 o 
   4   5  29        1.02       -9.36      9.13 o 
   5   5  29       11.81       17.44     10.88 o 
   0   6  29       24.62       30.12     13.93 o 
   1   6  29        3.99        8.56      8.50 o 
   2   6  29        9.74        5.60      9.56 o 
   3   6  29        4.62       15.26     10.67 o 
   0   0  30      478.62      421.18     44.82 o 
   1   0  30      201.08      173.74     34.37 o 
   2   0  30      100.68      110.76     40.93 o 
   3   0  30      124.07      124.01     17.47 o 
   4   0  30        3.86        4.57     10.43 o 
   5   0  30       60.22       60.34     34.75 o 
   6   0  30        5.86       -0.97     13.92 o 
   7   0  30       25.24       16.43     17.45 o 
   1   1  30       33.64       33.18      9.99 o 
   2   1  30        4.53      -10.04      6.88 o 
   3   1  30        0.01        1.89      8.37 o 
   4   1  30       20.93       15.39      9.29 o 
   5   1  30        0.84       -1.80      8.55 o 
   6   1  30        0.02       -6.61     10.33 o 
   7   1  30       12.99        9.23     11.37 o 
   0   2  30      277.38      301.18     37.36 o 
   1   2  30       93.84      112.82     12.26 o 
   2   2  30       32.42       29.96     10.34 o 
   3   2  30      124.51      105.54     19.99 o 
   4   2  30        0.01       -1.52      9.51 o 
   5   2  30       19.33       15.98     11.13 o 
   6   2  30        0.14        1.53     12.10 o 
   7   2  30        0.33       -8.06     10.52 o 
   1   3  30       27.41       37.44      9.90 o 
   2   3  30       17.05       30.42      9.04 o 
   3   3  30       10.72        8.80      8.34 o 
   4   3  30        4.56        6.30      9.93 o 
   5   3  30       43.06       28.82     12.09 o 
   6   3  30        3.56        2.65     10.38 o 
   0   4  30      520.24      487.01     29.32 o 
   1   4  30        0.05       -1.11      8.08 o 
   2   4  30       90.62       76.99     11.67 o 
   3   4  30        0.45       -5.58      8.99 o 
   4   4  30       24.32       21.81     10.65 o 
   5   4  30       20.59        4.75     11.09 o 
   1   5  30       72.77       72.83     12.06 o 
   2   5  30      121.59      130.57     16.34 o 
   3   5  30       33.88       28.30     11.38 o 
   4   5  30        0.19        1.98     10.29 o 
   0   6  30       46.34       47.19     15.47 o 
   1   6  30        1.42        5.89      8.58 o 
   2   6  30       13.92       19.29     11.01 o 
   1   1  31       32.47       42.09     10.83 o 
   2   1  31        0.04       -6.36      7.72 o 
   3   1  31       61.36       67.83     11.86 o 
   4   1  31       20.58       16.41      9.67 o 
   5   1  31       28.35       33.24     10.71 o 
   6   1  31        0.94       10.50     11.19 o 
   0   2  31      122.06      117.54     17.66 o 
   1   2  31       62.16       48.85     10.48 o 
   2   2  31        1.56       -6.97      8.28 o 
   3   2  31        5.61       14.49      9.05 o 
   4   2  31       75.97       53.24     14.16 o 
   5   2  31      140.78      117.76     22.63 o 
   6   2  31        4.93      -11.16     11.93 o 
   1   3  31        6.58        5.09      8.63 o 
   2   3  31      106.29       82.71     20.34 o 
   3   3  31       12.59       13.75      9.92 o 
   4   3  31       15.53        0.00      9.86 o 
   5   3  31       15.79        4.43     10.96 o 
   6   3  31        0.13       15.42     12.20 o 
   0   4  31       35.78       34.78     14.41 o 
   1   4  31       10.83       11.32      8.54 o 
   2   4  31       25.19       19.01      8.89 o 
   3   4  31       34.33       26.69     12.69 o 
   4   4  31        7.34        0.54      9.57 o 
   5   4  31        9.09        4.73     10.52 o 
   1   5  31        0.11       13.14      9.39 o 
   2   5  31       28.45       27.07     11.29 o 
   3   5  31       14.58       20.87     10.85 o 
   0   0  32       25.74        3.48     23.55 o 
   1   0  32        6.33        9.91     15.81 o 
   2   0  32       41.70       57.51     14.88 o 
   3   0  32       13.11       -2.99     10.28 o 
   4   0  32        1.01        1.22     11.02 o 
   5   0  32        1.00       12.77     15.81 o 
   6   0  32       29.46       37.99     20.66 o 
   1   1  32       63.17       60.12     13.73 o 
   2   1  32      192.37      196.61     23.56 o 
   3   1  32       27.92       29.50     10.40 o 
   4   1  32       70.84       60.45     13.48 o 
   5   1  32        0.03       -0.44     10.58 o 
   6   1  32        0.11      -12.77     10.81 o 
   0   2  32       65.04       87.62     16.71 o 
   1   2  32        1.59        1.93      9.68 o 
   2   2  32       32.22       28.51     12.54 o 
   3   2  32      136.59      137.50     14.90 o 
   4   2  32       15.15       26.84     12.29 o 
   5   2  32        0.67        6.00     10.84 o 
   6   2  32       46.49       30.19     13.59 o 
   1   3  32        9.14        5.73      8.60 o 
   2   3  32        3.95        9.61      9.64 o 
   3   3  32       20.64       12.14     12.21 o 
   4   3  32       17.21       16.72     11.64 o 
   5   3  32        8.77        5.64     10.89 o 
   0   4  32       67.67       70.69     16.53 o 
   1   4  32       30.11       29.29      9.97 o 
   2   4  32        0.58       -1.35      8.30 o 
   3   4  32       21.99       41.32     13.48 o 
   4   4  32        8.30       14.58     10.63 o 
   1   5  32        0.13       -0.11      8.58 o 
   2   5  32       24.07       17.38     10.17 o 
   1   1  33        2.99        4.48     10.98 o 
   2   1  33        0.00       -2.26      8.70 o 
   3   1  33        9.41        2.30      8.91 o 
   4   1  33        0.71       -0.10      8.57 o 
   5   1  33       58.54       54.26     14.29 o 
   0   2  33       70.40       91.04     17.25 o 
   1   2  33       91.43       85.52     15.79 o 
   2   2  33       70.37       81.31     24.30 o 
   3   2  33        1.89        0.05      9.30 o 
   4   2  33      157.09       95.54     19.62 o 
   5   2  33       22.01       16.87     12.08 o 
   1   3  33        0.24        0.93      8.11 o 
   2   3  33        0.04      -10.51      8.43 o 
   3   3  33        0.51        2.36     13.10 o 
   4   3  33        2.14       12.87     11.24 o 
   0   4  33        7.41        6.90     13.30 o 
   1   4  33        1.74        5.38      8.79 o 
   2   4  33        0.02        4.72      9.59 o 
   3   4  33       71.86       71.35     15.58 o 
   1   5  33       58.23       56.68     11.95 o 
   0   0  34       19.33        5.79     23.55 o 
   1   0  34       24.67       24.16     23.75 o 
   2   0  34       22.49       19.33     13.14 o 
   3   0  34       24.24       16.59     21.39 o 
   4   0  34        0.61        2.11     12.09 o 
   5   0  34       14.53       32.44     19.11 o 
   1   1  34        2.05       10.56     11.94 o 
   2   1  34       89.88      100.12     13.91 o 
   3   1  34        6.54        7.02      9.55 o 
   4   1  34       11.20       13.66     12.11 o 
   5   1  34        0.51       -7.15     10.11 o 
   0   2  34      210.83      221.88     23.09 o 
   1   2  34       22.19       33.27     12.70 o 
   2   2  34      195.74      190.69     30.66 o 
   3   2  34        2.76        6.84      9.57 o 
   4   2  34       31.40       23.00     12.30 o 
   1   3  34        1.98        2.01      9.72 o 
   2   3  34        8.20        4.81      9.16 o 
   3   3  34       13.72       -4.20     12.48 o 
   4   3  34        2.80       11.52     11.92 o 
   0   4  34        1.27        3.59     13.47 o 
   1   4  34        0.12        1.97      8.55 o 
   2   4  34        0.13        7.03     10.54 o 
   1   1  35        0.41      -14.46      9.64 o 
   2   1  35        8.75       20.38     12.01 o 
   3   1  35        0.03       -6.75      9.40 o 
   4   1  35        0.89        0.40      9.46 o 
   0   2  35      188.05      221.92     50.21 o 
   1   2  35        8.90       12.65     11.38 o 
   2   2  35      240.61      172.94     38.08 o 
   3   2  35        6.58       -1.98     11.27 o 
   4   2  35       25.95        5.12     11.35 o 
   1   3  35       17.41       12.75     11.05 o 
   2   3  35       23.96       26.52     13.10 o 
   3   3  35       23.04       40.46     16.33 o 
   0   4  35        0.12       -4.15     13.25 o 
   0   0  36       40.29       77.61     32.44 o 
   1   0  36        7.39       18.42     21.24 o 
   2   0  36       71.06       90.24     18.56 o 
   3   0  36       21.13        8.13     12.58 o 
   1   1  36       22.63       47.38     14.88 o 
   2   1  36        7.73        8.40     12.00 o 
   3   1  36       43.50       51.87     12.49 o 
   0   2  36      220.55      273.07     34.00 o 
   1   2  36       39.79       45.74     15.08 o 
   2   2  36       51.45       61.66     15.16 o 
   3   2  36       37.69       29.84     15.54 o 
   1   3  36       26.53       26.25     12.13 o 
   1   1  37       26.19       27.13     14.34 o 
   2   1  37       33.78       32.85     14.32 o 
   0   2  37      122.90      124.90     26.87 o 
   1   2  37       21.87       20.56     13.82 o 
   0   0  38        1.15      -23.94     23.55 o 
                                                 
